# Supplementary material for: Identification of Gene Markers Associated with COVID-19 Severity and Recovery in Different Immune Cell Subtypes
Source: Biology (Basel). 2023 Jul 2;12(7):947. doi: 10.3390/biology12070947 (PMC10376631; doi:10.3390/biology12070947)
Supplement: Supplementary file 1 [file biology-12-00947-s001.zip]

Archive with 5 entries (5 files):
- Table S3.xlsx
- Table S4.xlsx
- Table S5.xlsx
- Table S1.xlsx
- Table S2.xlsx
