# Supplementary material for: Identification of Gene Markers Associated with COVID-19 Severity and Recovery in Different Immune Cell Subtypes
Source: Biology (Basel). 2023 Jul 2;12(7):947. doi: 10.3390/biology12070947 (PMC10376631; doi:10.3390/biology12070947)
Supplement: Supplementary file 1 [file biology-12-00947-s001.zip › Table S3.xlsx]

## Sheet: Sheet1
Feature ranking algorithm	Classification algorithm	Number of features	ACC	MCC	Macro F1	Weighted F1
LASSO	DT	5	0.437225	0.205776	0.426646	0.440902
LASSO	DT	10	0.474793	0.248355	0.454634	0.480351
LASSO	DT	15	0.522373	0.311485	0.49397	0.528806
LASSO	DT	20	0.556971	0.360072	0.528323	0.563132
LASSO	DT	25	0.566098	0.372486	0.53742	0.57215
LASSO	DT	30	0.566024	0.371311	0.5355	0.572149
LASSO	DT	35	0.563559	0.367503	0.532227	0.569791
LASSO	DT	40	0.564027	0.366789	0.532172	0.570142
LASSO	DT	45	0.563372	0.365093	0.530992	0.56941
LASSO	DT	50	0.565657	0.36792	0.532877	0.57164
LASSO	DT	55	0.565769	0.368115	0.532983	0.571797
LASSO	DT	60	0.56477	0.366439	0.531809	0.570736
LASSO	DT	65	0.563471	0.364822	0.530397	0.569564
LASSO	DT	70	0.563692	0.36488	0.530381	0.569738
LASSO	DT	75	0.562368	0.362998	0.528547	0.56849
LASSO	DT	80	0.561377	0.361096	0.526933	0.567506
LASSO	DT	85	0.566883	0.368593	0.534149	0.572652
LASSO	DT	90	0.568358	0.370791	0.535205	0.574176
LASSO	DT	95	0.565857	0.36679	0.532075	0.571641
LASSO	DT	100	0.566933	0.368342	0.532846	0.572719
LASSO	DT	105	0.565813	0.366432	0.532023	0.571526
LASSO	DT	110	0.567992	0.370005	0.534176	0.573794
LASSO	DT	115	0.565718	0.366529	0.531135	0.571595
LASSO	DT	120	0.563867	0.363364	0.529653	0.569631
LASSO	DT	125	0.564327	0.36404	0.53052	0.570033
LASSO	DT	130	0.565548	0.365924	0.531678	0.571271
LASSO	DT	135	0.561936	0.360572	0.527588	0.567716
LASSO	DT	140	0.564921	0.364908	0.530683	0.570678
LASSO	DT	145	0.560233	0.357694	0.525429	0.566002
LASSO	DT	150	0.579481	0.384226	0.547863	0.584533
LASSO	DT	155	0.596024	0.408086	0.566767	0.600827
LASSO	DT	160	0.59239	0.401701	0.562966	0.59704
LASSO	DT	165	0.597176	0.40826	0.568321	0.601705
LASSO	DT	170	0.597175	0.408424	0.568853	0.601615
LASSO	DT	175	0.603355	0.416921	0.574178	0.607716
LASSO	DT	180	0.607271	0.42288	0.577969	0.611664
LASSO	DT	185	0.607012	0.422327	0.576527	0.611473
LASSO	DT	190	0.606959	0.422272	0.576907	0.611397
LASSO	DT	195	0.608375	0.424269	0.579203	0.612682
LASSO	DT	200	0.611013	0.428167	0.581549	0.615414
LASSO	KNN	5	0.504216	0.303505	0.517509	0.498865
LASSO	KNN	10	0.577464	0.413922	0.599601	0.568262
LASSO	KNN	15	0.618864	0.471661	0.633674	0.613002
LASSO	KNN	20	0.644997	0.507798	0.655154	0.641053
LASSO	KNN	25	0.646891	0.512421	0.654211	0.643809
LASSO	KNN	30	0.651579	0.519726	0.65711	0.64905
LASSO	KNN	35	0.650728	0.519708	0.655315	0.648486
LASSO	KNN	40	0.650686	0.52151	0.653829	0.649066
LASSO	KNN	45	0.649796	0.520936	0.652228	0.648359
LASSO	KNN	50	0.651833	0.524446	0.653705	0.650739
LASSO	KNN	55	0.648037	0.521004	0.649083	0.647268
LASSO	KNN	60	0.648089	0.522921	0.647579	0.647982
LASSO	KNN	65	0.646696	0.521997	0.645718	0.646794
LASSO	KNN	70	0.645533	0.521089	0.644001	0.645883
LASSO	KNN	75	0.644272	0.520349	0.64266	0.644779
LASSO	KNN	80	0.643785	0.520294	0.641818	0.644536
LASSO	KNN	85	0.649131	0.527319	0.646397	0.650232
LASSO	KNN	90	0.647607	0.525937	0.644618	0.648859
LASSO	KNN	95	0.645981	0.525223	0.642018	0.647638
LASSO	KNN	100	0.644761	0.524008	0.640616	0.646486
LASSO	KNN	105	0.642422	0.522112	0.638194	0.644324
LASSO	KNN	110	0.642968	0.523276	0.638394	0.645101
LASSO	KNN	115	0.642095	0.522677	0.637294	0.644359
LASSO	KNN	120	0.640385	0.521022	0.635523	0.64282
LASSO	KNN	125	0.640508	0.522135	0.635288	0.643267
LASSO	KNN	130	0.637774	0.519796	0.632464	0.640701
LASSO	KNN	135	0.636929	0.519002	0.631453	0.640025
LASSO	KNN	140	0.635656	0.518189	0.629833	0.638922
LASSO	KNN	145	0.634641	0.517339	0.628697	0.638051
LASSO	KNN	150	0.64503	0.52951	0.639092	0.648809
LASSO	KNN	155	0.662563	0.551261	0.654441	0.667189
LASSO	KNN	160	0.666753	0.556826	0.658647	0.67163
LASSO	KNN	165	0.664952	0.555	0.657455	0.66995
LASSO	KNN	170	0.663576	0.553922	0.655966	0.668795
LASSO	KNN	175	0.668543	0.56117	0.66007	0.674326
LASSO	KNN	180	0.676291	0.570853	0.666364	0.682582
LASSO	KNN	185	0.676028	0.571404	0.665759	0.682658
LASSO	KNN	190	0.674402	0.570068	0.664092	0.681279
LASSO	KNN	195	0.676951	0.573042	0.666202	0.683844
LASSO	KNN	200	0.67441	0.570812	0.663769	0.681564
LASSO	RF	5	0.426658	0.198317	0.433094	0.423896
LASSO	RF	10	0.460314	0.22297	0.463695	0.459353
LASSO	RF	15	0.483524	0.25244	0.476173	0.485002
LASSO	RF	20	0.49898	0.274992	0.496303	0.499757
LASSO	RF	25	0.494766	0.270004	0.494486	0.495147
LASSO	RF	30	0.494005	0.261713	0.489586	0.494934
LASSO	RF	35	0.490401	0.253602	0.483336	0.491522
LASSO	RF	40	0.490964	0.253506	0.481935	0.492324
LASSO	RF	45	0.491698	0.251505	0.481008	0.493123
LASSO	RF	50	0.494162	0.255624	0.484385	0.495522
LASSO	RF	55	0.490886	0.249015	0.480417	0.492164
LASSO	RF	60	0.489808	0.246463	0.479133	0.491064
LASSO	RF	65	0.484982	0.238441	0.473131	0.486305
LASSO	RF	70	0.483264	0.234541	0.469473	0.484604
LASSO	RF	75	0.483308	0.233252	0.467764	0.484646
LASSO	RF	80	0.480191	0.227107	0.463443	0.481376
LASSO	RF	85	0.483211	0.231466	0.468651	0.484249
LASSO	RF	90	0.479504	0.22501	0.463653	0.4805
LASSO	RF	95	0.477207	0.2204	0.460578	0.478137
LASSO	RF	100	0.47698	0.220076	0.459542	0.477982
LASSO	RF	105	0.474791	0.216023	0.457124	0.475708
LASSO	RF	110	0.47444	0.214979	0.455518	0.475383
LASSO	RF	115	0.472512	0.210537	0.451212	0.473337
LASSO	RF	120	0.471351	0.207803	0.448942	0.472074
LASSO	RF	125	0.470818	0.207036	0.4498	0.47155
LASSO	RF	130	0.468962	0.203896	0.447229	0.469644
LASSO	RF	135	0.465705	0.198212	0.441567	0.46638
LASSO	RF	140	0.465098	0.196793	0.440813	0.465711
LASSO	RF	145	0.465122	0.19601	0.440276	0.465599
LASSO	RF	150	0.464714	0.198722	0.4469	0.465369
LASSO	RF	155	0.468945	0.20788	0.456558	0.469792
LASSO	RF	160	0.470532	0.212212	0.460856	0.471407
LASSO	RF	165	0.471742	0.214934	0.464171	0.472595
LASSO	RF	170	0.470781	0.214176	0.464577	0.471601
LASSO	RF	175	0.473441	0.217269	0.466501	0.474107
LASSO	RF	180	0.472883	0.216471	0.465543	0.47357
LASSO	RF	185	0.472686	0.216565	0.466184	0.473394
LASSO	RF	190	0.472716	0.215582	0.464298	0.473386
LASSO	RF	195	0.471624	0.214739	0.464661	0.47225
LASSO	RF	200	0.473639	0.217668	0.466686	0.474265
LightGBM	DT	5	0.526953	0.326742	0.517031	0.529338
LightGBM	DT	10	0.642466	0.478694	0.621043	0.645789
LightGBM	DT	15	0.692259	0.548794	0.665069	0.695882
LightGBM	DT	20	0.71666	0.582722	0.693446	0.719624
LightGBM	DT	25	0.718748	0.58535	0.694342	0.721779
LightGBM	DT	30	0.725871	0.595089	0.703572	0.728576
LightGBM	DT	35	0.727554	0.597431	0.705679	0.730161
LightGBM	DT	40	0.730187	0.601064	0.708848	0.732785
LightGBM	DT	45	0.730434	0.601171	0.708384	0.73297
LightGBM	DT	50	0.73682	0.610387	0.715539	0.739273
LightGBM	DT	55	0.732141	0.603349	0.709693	0.734694
LightGBM	DT	60	0.731946	0.603176	0.709086	0.734539
LightGBM	DT	65	0.729024	0.598682	0.706369	0.731593
LightGBM	DT	70	0.728354	0.59772	0.704996	0.73098
LightGBM	DT	75	0.726827	0.595652	0.703135	0.729513
LightGBM	DT	80	0.724388	0.591737	0.700127	0.727094
LightGBM	DT	85	0.723829	0.590915	0.699317	0.726556
LightGBM	DT	90	0.723651	0.590421	0.699189	0.72633
LightGBM	DT	95	0.725568	0.593295	0.70097	0.728237
LightGBM	DT	100	0.719974	0.585244	0.695231	0.722796
LightGBM	DT	105	0.719706	0.584859	0.694061	0.722566
LightGBM	DT	110	0.719059	0.583952	0.693809	0.721937
LightGBM	DT	115	0.719486	0.584605	0.69418	0.722333
LightGBM	DT	120	0.71673	0.580472	0.690872	0.719607
LightGBM	DT	125	0.718011	0.582453	0.692407	0.720926
LightGBM	DT	130	0.718291	0.582652	0.693179	0.721103
LightGBM	DT	135	0.718558	0.583347	0.692707	0.721471
LightGBM	DT	140	0.718714	0.583329	0.693541	0.721503
LightGBM	DT	145	0.716583	0.580154	0.690772	0.719448
LightGBM	DT	150	0.716106	0.579352	0.690623	0.718941
LightGBM	DT	155	0.715054	0.577583	0.689238	0.717828
LightGBM	DT	160	0.716005	0.579243	0.689977	0.718894
LightGBM	DT	165	0.716049	0.579169	0.690345	0.71886
LightGBM	DT	170	0.71585	0.578822	0.689753	0.718673
LightGBM	DT	175	0.715983	0.579083	0.690113	0.718815
LightGBM	DT	180	0.714292	0.576485	0.688152	0.717143
LightGBM	DT	185	0.712174	0.573707	0.686331	0.715124
LightGBM	DT	190	0.714155	0.576156	0.687997	0.716945
LightGBM	DT	195	0.712023	0.572971	0.685863	0.714805
LightGBM	DT	200	0.713064	0.574415	0.686901	0.715816
LightGBM	KNN	5	0.593654	0.427669	0.610369	0.587403
LightGBM	KNN	10	0.680454	0.54818	0.694313	0.676557
LightGBM	KNN	15	0.715877	0.598849	0.721343	0.714473
LightGBM	KNN	20	0.737705	0.628824	0.741405	0.737162
LightGBM	KNN	25	0.727894	0.617236	0.730104	0.72759
LightGBM	KNN	30	0.736697	0.62962	0.738224	0.736815
LightGBM	KNN	35	0.747196	0.643483	0.747373	0.747486
LightGBM	KNN	40	0.742295	0.6377	0.74272	0.74276
LightGBM	KNN	45	0.751096	0.649757	0.750052	0.751882
LightGBM	KNN	50	0.747124	0.645503	0.744807	0.748173
LightGBM	KNN	55	0.747062	0.645785	0.744332	0.748269
LightGBM	KNN	60	0.7486	0.64845	0.745131	0.750045
LightGBM	KNN	65	0.748198	0.648401	0.744254	0.749891
LightGBM	KNN	70	0.750595	0.65208	0.745519	0.752555
LightGBM	KNN	75	0.750059	0.65195	0.744675	0.752177
LightGBM	KNN	80	0.750857	0.653454	0.744556	0.753222
LightGBM	KNN	85	0.750967	0.654279	0.743933	0.7536
LightGBM	KNN	90	0.750915	0.654354	0.743517	0.753619
LightGBM	KNN	95	0.751237	0.654808	0.743722	0.754001
LightGBM	KNN	100	0.747127	0.650171	0.7396	0.750144
LightGBM	KNN	105	0.745156	0.648197	0.736981	0.748461
LightGBM	KNN	110	0.744147	0.647424	0.735584	0.747614
LightGBM	KNN	115	0.741192	0.644447	0.732203	0.745053
LightGBM	KNN	120	0.737551	0.640649	0.728397	0.741779
LightGBM	KNN	125	0.737373	0.640718	0.728047	0.741709
LightGBM	KNN	130	0.737335	0.641032	0.727744	0.741841
LightGBM	KNN	135	0.736958	0.640984	0.726852	0.741619
LightGBM	KNN	140	0.737154	0.641313	0.726772	0.741885
LightGBM	KNN	145	0.73592	0.640302	0.725285	0.740863
LightGBM	KNN	150	0.735668	0.640219	0.724985	0.740734
LightGBM	KNN	155	0.734035	0.638834	0.722862	0.739383
LightGBM	KNN	160	0.731292	0.635653	0.720179	0.736796
LightGBM	KNN	165	0.729369	0.63392	0.718205	0.735129
LightGBM	KNN	170	0.727945	0.632318	0.716738	0.733778
LightGBM	KNN	175	0.727683	0.632381	0.716402	0.733718
LightGBM	KNN	180	0.723964	0.628295	0.712929	0.73016
LightGBM	KNN	185	0.724133	0.628578	0.712878	0.730437
LightGBM	KNN	190	0.723028	0.627645	0.711549	0.729463
LightGBM	KNN	195	0.722478	0.627378	0.7109	0.729109
LightGBM	KNN	200	0.72253	0.62756	0.711012	0.72914
LightGBM	RF	5	0.503428	0.308587	0.510581	0.497404
LightGBM	RF	10	0.56681	0.381424	0.569112	0.563714
LightGBM	RF	15	0.593957	0.417338	0.597757	0.591816
LightGBM	RF	20	0.607849	0.43539	0.620123	0.605104
LightGBM	RF	25	0.602855	0.428598	0.61643	0.599788
LightGBM	RF	30	0.602767	0.427938	0.620223	0.599393
LightGBM	RF	35	0.599623	0.420562	0.618427	0.596299
LightGBM	RF	40	0.601806	0.423779	0.621467	0.598771
LightGBM	RF	45	0.603267	0.424856	0.624549	0.600099
LightGBM	RF	50	0.605355	0.428092	0.626511	0.601881
LightGBM	RF	55	0.596374	0.414579	0.618465	0.592441
LightGBM	RF	60	0.587586	0.402131	0.610854	0.583263
LightGBM	RF	65	0.588482	0.401923	0.611356	0.584792
LightGBM	RF	70	0.582583	0.393343	0.60613	0.578919
LightGBM	RF	75	0.581538	0.39207	0.605985	0.577618
LightGBM	RF	80	0.577619	0.386164	0.602573	0.573676
LightGBM	RF	85	0.57746	0.385765	0.602191	0.573518
LightGBM	RF	90	0.575759	0.383087	0.600297	0.571959
LightGBM	RF	95	0.570602	0.374942	0.594716	0.566931
LightGBM	RF	100	0.570911	0.374979	0.596121	0.567064
LightGBM	RF	105	0.570606	0.3735	0.595468	0.566995
LightGBM	RF	110	0.567679	0.369131	0.592365	0.564313
LightGBM	RF	115	0.563236	0.362518	0.587491	0.559999
LightGBM	RF	120	0.558676	0.355701	0.583706	0.555286
LightGBM	RF	125	0.561984	0.360296	0.587378	0.558828
LightGBM	RF	130	0.562691	0.361043	0.587554	0.559415
LightGBM	RF	135	0.557095	0.352489	0.581584	0.553847
LightGBM	RF	140	0.556451	0.350972	0.580773	0.553493
LightGBM	RF	145	0.557102	0.352102	0.581231	0.554087
LightGBM	RF	150	0.550931	0.343384	0.573809	0.548136
LightGBM	RF	155	0.548982	0.338936	0.571594	0.546341
LightGBM	RF	160	0.548336	0.338371	0.569856	0.545784
LightGBM	RF	165	0.544172	0.331322	0.565894	0.541672
LightGBM	RF	170	0.545895	0.334133	0.567854	0.543465
LightGBM	RF	175	0.539694	0.324963	0.561359	0.537042
LightGBM	RF	180	0.539982	0.324622	0.56087	0.537674
LightGBM	RF	185	0.540037	0.32438	0.560526	0.53793
LightGBM	RF	190	0.538573	0.321801	0.558504	0.536501
LightGBM	RF	195	0.533554	0.314095	0.552699	0.531639
LightGBM	RF	200	0.535586	0.317641	0.55464	0.533601
MCFS	DT	5	0.415224	0.111895	0.333469	0.379031
MCFS	DT	10	0.425303	0.185083	0.410885	0.429964
MCFS	DT	15	0.464559	0.233655	0.449479	0.4685
MCFS	DT	20	0.47825	0.251385	0.464535	0.481868
MCFS	DT	25	0.490796	0.267384	0.477386	0.494264
MCFS	DT	30	0.501471	0.280039	0.488131	0.50469
MCFS	DT	35	0.512331	0.291948	0.501403	0.515257
MCFS	DT	40	0.564087	0.362711	0.551182	0.566852
MCFS	DT	45	0.566769	0.366351	0.551734	0.569808
MCFS	DT	50	0.571197	0.371801	0.554148	0.574385
MCFS	DT	55	0.585202	0.391609	0.565503	0.588618
MCFS	DT	60	0.58453	0.390149	0.564722	0.587891
MCFS	DT	65	0.591281	0.400056	0.57158	0.594651
MCFS	DT	70	0.596872	0.407487	0.577296	0.600175
MCFS	DT	75	0.595514	0.405293	0.575305	0.598872
MCFS	DT	80	0.597455	0.407726	0.577425	0.600758
MCFS	DT	85	0.595391	0.404844	0.575389	0.598728
MCFS	DT	90	0.595088	0.404326	0.574904	0.598447
MCFS	DT	95	0.598955	0.409617	0.577883	0.602254
MCFS	DT	100	0.598509	0.40872	0.577333	0.601808
MCFS	DT	105	0.603664	0.41639	0.582996	0.606942
MCFS	DT	110	0.603342	0.41569	0.581825	0.606674
MCFS	DT	115	0.604523	0.417316	0.583227	0.607801
MCFS	DT	120	0.607257	0.420947	0.58574	0.610503
MCFS	DT	125	0.607589	0.421571	0.585978	0.610837
MCFS	DT	130	0.605503	0.418492	0.58377	0.608804
MCFS	DT	135	0.605958	0.418753	0.58397	0.60916
MCFS	DT	140	0.60531	0.417957	0.582891	0.608623
MCFS	DT	145	0.604529	0.416738	0.581588	0.607904
MCFS	DT	150	0.603577	0.414781	0.579812	0.606884
MCFS	DT	155	0.603026	0.414117	0.579376	0.606361
MCFS	DT	160	0.605033	0.416958	0.581479	0.608357
MCFS	DT	165	0.620303	0.4396	0.59726	0.623649
MCFS	DT	170	0.621951	0.441594	0.598769	0.625191
MCFS	DT	175	0.620416	0.439774	0.596915	0.623796
MCFS	DT	180	0.618399	0.436839	0.594346	0.621821
MCFS	DT	185	0.618264	0.436452	0.594462	0.621642
MCFS	DT	190	0.619373	0.437922	0.595525	0.622727
MCFS	DT	195	0.620798	0.439871	0.596768	0.624113
MCFS	DT	200	0.621215	0.440464	0.596823	0.624564
MCFS	KNN	5	0.236593	0.06967	0.236294	0.269623
MCFS	KNN	10	0.453893	0.226034	0.44619	0.45462
MCFS	KNN	15	0.518879	0.320238	0.527526	0.515812
MCFS	KNN	20	0.547037	0.362674	0.565156	0.541
MCFS	KNN	25	0.564943	0.391281	0.586292	0.557466
MCFS	KNN	30	0.576407	0.408625	0.59949	0.568277
MCFS	KNN	35	0.586216	0.424747	0.613071	0.577258
MCFS	KNN	40	0.631641	0.48627	0.654381	0.625693
MCFS	KNN	45	0.632482	0.489186	0.653684	0.62687
MCFS	KNN	50	0.634395	0.493477	0.653776	0.629227
MCFS	KNN	55	0.646564	0.510466	0.663401	0.642418
MCFS	KNN	60	0.646045	0.510925	0.66184	0.642215
MCFS	KNN	65	0.650796	0.518785	0.664364	0.647676
MCFS	KNN	70	0.652363	0.521456	0.666041	0.649496
MCFS	KNN	75	0.650702	0.520113	0.663761	0.648043
MCFS	KNN	80	0.650457	0.520454	0.663101	0.647988
MCFS	KNN	85	0.648743	0.51909	0.661448	0.646432
MCFS	KNN	90	0.648451	0.519609	0.660055	0.646319
MCFS	KNN	95	0.647742	0.519387	0.658875	0.645724
MCFS	KNN	100	0.64679	0.519429	0.657051	0.645034
MCFS	KNN	105	0.652763	0.526747	0.663433	0.651356
MCFS	KNN	110	0.652178	0.526854	0.66232	0.650948
MCFS	KNN	115	0.650738	0.525964	0.660688	0.649716
MCFS	KNN	120	0.651264	0.527079	0.660401	0.650457
MCFS	KNN	125	0.650941	0.527209	0.659909	0.65021
MCFS	KNN	130	0.647982	0.524102	0.656726	0.64739
MCFS	KNN	135	0.645754	0.522369	0.65409	0.645371
MCFS	KNN	140	0.644331	0.52143	0.652344	0.644228
MCFS	KNN	145	0.642846	0.52037	0.650335	0.642845
MCFS	KNN	150	0.641915	0.519897	0.649302	0.642072
MCFS	KNN	155	0.639483	0.517528	0.646608	0.63981
MCFS	KNN	160	0.643869	0.522485	0.650511	0.64436
MCFS	KNN	165	0.666658	0.54869	0.670404	0.667399
MCFS	KNN	170	0.666578	0.548964	0.669904	0.667346
MCFS	KNN	175	0.66602	0.54844	0.669272	0.666859
MCFS	KNN	180	0.664403	0.546994	0.667706	0.665353
MCFS	KNN	185	0.663563	0.546531	0.666617	0.664661
MCFS	KNN	190	0.663694	0.547035	0.666171	0.664774
MCFS	KNN	195	0.663039	0.546585	0.66535	0.664308
MCFS	KNN	200	0.662137	0.545865	0.664367	0.663463
MCFS	RF	5	0.376393	0.053705	0.320257	0.357255
MCFS	RF	10	0.394803	0.152977	0.394459	0.395006
MCFS	RF	15	0.42864	0.194666	0.431915	0.427398
MCFS	RF	20	0.445859	0.212117	0.455166	0.443206
MCFS	RF	25	0.454506	0.218638	0.468493	0.451261
MCFS	RF	30	0.465847	0.230487	0.479248	0.463028
MCFS	RF	35	0.460766	0.220208	0.477262	0.457673
MCFS	RF	40	0.502576	0.277557	0.518046	0.500297
MCFS	RF	45	0.503787	0.277697	0.516783	0.502041
MCFS	RF	50	0.507256	0.280582	0.518324	0.506046
MCFS	RF	55	0.512023	0.288608	0.52124	0.511085
MCFS	RF	60	0.510332	0.285018	0.518958	0.509469
MCFS	RF	65	0.509796	0.284236	0.518186	0.508987
MCFS	RF	70	0.502952	0.275159	0.511778	0.501934
MCFS	RF	75	0.500997	0.271959	0.509486	0.500075
MCFS	RF	80	0.502621	0.273312	0.511343	0.501759
MCFS	RF	85	0.503209	0.273919	0.511346	0.502429
MCFS	RF	90	0.502358	0.271489	0.509551	0.501729
MCFS	RF	95	0.501479	0.269643	0.508183	0.500931
MCFS	RF	100	0.501395	0.269044	0.507854	0.500805
MCFS	RF	105	0.504273	0.273067	0.510866	0.503807
MCFS	RF	110	0.502182	0.269689	0.508171	0.501826
MCFS	RF	115	0.503028	0.270314	0.508529	0.502696
MCFS	RF	120	0.503053	0.270041	0.508236	0.502812
MCFS	RF	125	0.504646	0.272249	0.509446	0.504325
MCFS	RF	130	0.502695	0.268719	0.506331	0.502603
MCFS	RF	135	0.500578	0.264725	0.503215	0.50056
MCFS	RF	140	0.499914	0.263567	0.501741	0.499941
MCFS	RF	145	0.500012	0.263398	0.50255	0.499987
MCFS	RF	150	0.495146	0.255112	0.495932	0.495301
MCFS	RF	155	0.496455	0.256563	0.496384	0.496636
MCFS	RF	160	0.493742	0.252705	0.492906	0.494065
MCFS	RF	165	0.498393	0.261383	0.497501	0.499
MCFS	RF	170	0.498559	0.261901	0.498483	0.499145
MCFS	RF	175	0.498679	0.261777	0.498087	0.499303
MCFS	RF	180	0.495392	0.256442	0.493366	0.496118
MCFS	RF	185	0.493857	0.253786	0.491487	0.494598
MCFS	RF	190	0.49171	0.250795	0.488949	0.492506
MCFS	RF	195	0.49233	0.251767	0.489844	0.493101
MCFS	RF	200	0.492276	0.251429	0.488697	0.493235
mRMR	DT	5	0.431206	0.196815	0.409598	0.438175
mRMR	DT	10	0.494098	0.275378	0.487854	0.496351
mRMR	DT	15	0.528526	0.317376	0.517805	0.531627
mRMR	DT	20	0.580908	0.387935	0.564855	0.584397
mRMR	DT	25	0.585195	0.392983	0.568344	0.588704
mRMR	DT	30	0.587825	0.396547	0.569289	0.591512
mRMR	DT	35	0.611861	0.430771	0.592172	0.615407
mRMR	DT	40	0.674788	0.520926	0.651006	0.678002
mRMR	DT	45	0.690689	0.5438	0.667373	0.69376
mRMR	DT	50	0.694196	0.548415	0.669243	0.697266
mRMR	DT	55	0.691854	0.545267	0.667361	0.695007
mRMR	DT	60	0.695592	0.550267	0.67068	0.698646
mRMR	DT	65	0.696737	0.551769	0.671011	0.699799
mRMR	DT	70	0.69547	0.549874	0.66992	0.698487
mRMR	DT	75	0.69626	0.551171	0.670653	0.699367
mRMR	DT	80	0.697702	0.553116	0.67153	0.700777
mRMR	DT	85	0.696435	0.55145	0.67016	0.699598
mRMR	DT	90	0.696422	0.551392	0.669867	0.699595
mRMR	DT	95	0.69958	0.555797	0.675037	0.702576
mRMR	DT	100	0.696592	0.551132	0.672078	0.699543
mRMR	DT	105	0.6988	0.55436	0.674308	0.70171
mRMR	DT	110	0.699232	0.554763	0.673965	0.702196
mRMR	DT	115	0.700757	0.556886	0.675283	0.703701
mRMR	DT	120	0.701063	0.557347	0.675397	0.704007
mRMR	DT	125	0.698751	0.553827	0.673076	0.701704
mRMR	DT	130	0.699935	0.555584	0.674077	0.702851
mRMR	DT	135	0.699388	0.554861	0.673444	0.702359
mRMR	DT	140	0.699459	0.55471	0.673415	0.702369
mRMR	DT	145	0.698329	0.553174	0.672326	0.70127
mRMR	DT	150	0.70244	0.55919	0.676898	0.705355
mRMR	DT	155	0.702379	0.558946	0.676656	0.705311
mRMR	DT	160	0.70151	0.557683	0.675376	0.704482
mRMR	DT	165	0.701895	0.558275	0.676409	0.704834
mRMR	DT	170	0.701849	0.557964	0.676296	0.704722
mRMR	DT	175	0.702604	0.559227	0.676955	0.70556
mRMR	DT	180	0.701416	0.557415	0.675296	0.704378
mRMR	DT	185	0.7007	0.556864	0.674807	0.703761
mRMR	DT	190	0.700723	0.556498	0.674486	0.703699
mRMR	DT	195	0.703041	0.559942	0.677376	0.705984
mRMR	DT	200	0.702851	0.559476	0.676646	0.705751
mRMR	KNN	5	0.458745	0.234492	0.446858	0.46208
mRMR	KNN	10	0.574596	0.402319	0.600317	0.566255
mRMR	KNN	15	0.609304	0.453957	0.63393	0.60156
mRMR	KNN	20	0.660624	0.523814	0.679279	0.656354
mRMR	KNN	25	0.663537	0.528694	0.680874	0.659691
mRMR	KNN	30	0.6649	0.531161	0.681875	0.661234
mRMR	KNN	35	0.692115	0.568557	0.70374	0.690135
mRMR	KNN	40	0.724431	0.612695	0.7304	0.723838
mRMR	KNN	45	0.741411	0.636185	0.745061	0.741661
mRMR	KNN	50	0.74533	0.642043	0.747449	0.745905
mRMR	KNN	55	0.743659	0.640656	0.744764	0.744487
mRMR	KNN	60	0.744744	0.641945	0.74607	0.745588
mRMR	KNN	65	0.746914	0.645339	0.747313	0.747984
mRMR	KNN	70	0.746642	0.64532	0.746736	0.747882
mRMR	KNN	75	0.745776	0.645072	0.745226	0.747274
mRMR	KNN	80	0.748071	0.648412	0.746882	0.749732
mRMR	KNN	85	0.742433	0.641339	0.741406	0.744198
mRMR	KNN	90	0.742568	0.641839	0.741247	0.744485
mRMR	KNN	95	0.744194	0.644144	0.742692	0.74622
mRMR	KNN	100	0.742264	0.642535	0.740489	0.7446
mRMR	KNN	105	0.741914	0.642512	0.739431	0.744335
mRMR	KNN	110	0.74085	0.641297	0.738273	0.743398
mRMR	KNN	115	0.740362	0.641229	0.737594	0.743054
mRMR	KNN	120	0.740345	0.64138	0.737566	0.743139
mRMR	KNN	125	0.738417	0.639611	0.73505	0.741454
mRMR	KNN	130	0.739552	0.641365	0.736035	0.742745
mRMR	KNN	135	0.738846	0.640584	0.735064	0.742087
mRMR	KNN	140	0.738907	0.641031	0.734927	0.742295
mRMR	KNN	145	0.738619	0.641082	0.733967	0.742228
mRMR	KNN	150	0.733427	0.634418	0.729899	0.736879
mRMR	KNN	155	0.734653	0.636318	0.730482	0.738251
mRMR	KNN	160	0.734977	0.637043	0.730776	0.738727
mRMR	KNN	165	0.733484	0.635734	0.728856	0.73745
mRMR	KNN	170	0.732757	0.634795	0.728187	0.736739
mRMR	KNN	175	0.731506	0.63381	0.726374	0.735742
mRMR	KNN	180	0.730113	0.632469	0.725007	0.734574
mRMR	KNN	185	0.724777	0.625164	0.720959	0.728874
mRMR	KNN	190	0.723624	0.624029	0.719842	0.727868
mRMR	KNN	195	0.724032	0.624612	0.720099	0.728303
mRMR	KNN	200	0.725148	0.626096	0.7208	0.729476
mRMR	RF	5	0.413273	0.183059	0.403981	0.416472
mRMR	RF	10	0.481784	0.26693	0.496061	0.478059
mRMR	RF	15	0.493144	0.269264	0.508638	0.490992
mRMR	RF	20	0.4933	0.264389	0.513128	0.491431
mRMR	RF	25	0.49099	0.258238	0.512128	0.489154
mRMR	RF	30	0.487374	0.250311	0.50714	0.485915
mRMR	RF	35	0.495596	0.263396	0.516549	0.494489
mRMR	RF	40	0.563189	0.35961	0.581828	0.561547
mRMR	RF	45	0.564992	0.3631	0.582825	0.563047
mRMR	RF	50	0.562723	0.359422	0.578965	0.560964
mRMR	RF	55	0.558222	0.351422	0.573649	0.556707
mRMR	RF	60	0.554426	0.3461	0.56947	0.552841
mRMR	RF	65	0.55526	0.346911	0.570729	0.553663
mRMR	RF	70	0.553135	0.343113	0.567492	0.551844
mRMR	RF	75	0.549391	0.336928	0.562799	0.548182
mRMR	RF	80	0.552223	0.340751	0.566601	0.551193
mRMR	RF	85	0.55199	0.340152	0.566135	0.551079
mRMR	RF	90	0.547124	0.332877	0.560967	0.546257
mRMR	RF	95	0.547732	0.333646	0.561056	0.54681
mRMR	RF	100	0.546889	0.331573	0.559496	0.546283
mRMR	RF	105	0.543441	0.325888	0.557211	0.542774
mRMR	RF	110	0.540969	0.323436	0.554682	0.540209
mRMR	RF	115	0.538638	0.319388	0.550457	0.537989
mRMR	RF	120	0.53737	0.318114	0.55072	0.536558
mRMR	RF	125	0.537871	0.31857	0.550647	0.537199
mRMR	RF	130	0.535612	0.315497	0.548264	0.534921
mRMR	RF	135	0.532089	0.310198	0.544157	0.53152
mRMR	RF	140	0.529888	0.305984	0.540954	0.529404
mRMR	RF	145	0.53326	0.310171	0.543945	0.532641
mRMR	RF	150	0.532514	0.309649	0.543465	0.53207
mRMR	RF	155	0.530753	0.30733	0.54191	0.530237
mRMR	RF	160	0.526318	0.301001	0.537091	0.525802
mRMR	RF	165	0.524435	0.297546	0.534051	0.52409
mRMR	RF	170	0.527819	0.302322	0.537269	0.527483
mRMR	RF	175	0.525185	0.297812	0.534806	0.524862
mRMR	RF	180	0.522125	0.292519	0.529724	0.521853
mRMR	RF	185	0.518279	0.286852	0.527006	0.517945
mRMR	RF	190	0.518143	0.286334	0.526522	0.517775
mRMR	RF	195	0.514676	0.281123	0.523006	0.514394
mRMR	RF	200	0.519843	0.289035	0.52921	0.519599
