# Supplementary material for: Identification of Gene Markers Associated with COVID-19 Severity and Recovery in Different Immune Cell Subtypes
Source: Biology (Basel). 2023 Jul 2;12(7):947. doi: 10.3390/biology12070947 (PMC10376631; doi:10.3390/biology12070947)
Supplement: Supplementary file 1 [file biology-12-00947-s001.zip › Table S4.xlsx]

## Sheet: Sheet1
Feature ranking algorithm	Classification algorithm	Number of features	ACC	MCC	Macro F1	Weighted F1
LASSO	DT	5	0.499081	0.29098	0.483284	0.504389
LASSO	DT	10	0.535327	0.335018	0.511113	0.542583
LASSO	DT	15	0.567764	0.378836	0.535477	0.576182
LASSO	DT	20	0.591931	0.411606	0.557992	0.600108
LASSO	DT	25	0.612615	0.438675	0.576436	0.620384
LASSO	DT	30	0.616029	0.443089	0.576465	0.624298
LASSO	DT	35	0.626775	0.457659	0.586464	0.634844
LASSO	DT	40	0.626189	0.455725	0.584394	0.634239
LASSO	DT	45	0.630428	0.460518	0.588254	0.63815
LASSO	DT	50	0.632708	0.463964	0.591084	0.640337
LASSO	DT	55	0.630529	0.460295	0.588132	0.63816
LASSO	DT	60	0.630131	0.459552	0.586505	0.637916
LASSO	DT	65	0.636849	0.468539	0.594403	0.644239
LASSO	DT	70	0.634185	0.464085	0.590516	0.641643
LASSO	DT	75	0.633715	0.463988	0.589369	0.641403
LASSO	DT	80	0.632471	0.461766	0.588463	0.639983
LASSO	DT	85	0.6337	0.462948	0.590238	0.640965
LASSO	DT	90	0.631098	0.459521	0.587282	0.638551
LASSO	DT	95	0.632789	0.461711	0.589925	0.639989
LASSO	DT	100	0.632252	0.461147	0.58767	0.639807
LASSO	DT	105	0.6319	0.460097	0.585833	0.639464
LASSO	DT	110	0.641145	0.472554	0.59558	0.648252
LASSO	DT	115	0.641523	0.473285	0.594806	0.648829
LASSO	DT	120	0.641497	0.472997	0.595265	0.64865
LASSO	DT	125	0.640551	0.471708	0.594176	0.647777
LASSO	DT	130	0.640199	0.471309	0.593675	0.647481
LASSO	DT	135	0.640652	0.471763	0.59467	0.647796
LASSO	DT	140	0.644807	0.477748	0.59901	0.651892
LASSO	DT	145	0.643993	0.476386	0.598059	0.651058
LASSO	DT	150	0.647909	0.48202	0.602197	0.654802
LASSO	DT	155	0.646943	0.480536	0.600793	0.653864
LASSO	DT	160	0.648636	0.483304	0.603177	0.655577
LASSO	DT	165	0.651063	0.485791	0.604425	0.657762
LASSO	DT	170	0.652855	0.488757	0.608459	0.659393
LASSO	DT	175	0.651023	0.486149	0.605995	0.657688
LASSO	DT	180	0.650668	0.485458	0.605954	0.657262
LASSO	DT	185	0.653245	0.489275	0.608008	0.659823
LASSO	DT	190	0.651825	0.487409	0.60677	0.658465
LASSO	DT	195	0.654659	0.491354	0.609916	0.661175
LASSO	DT	200	0.652428	0.488295	0.607972	0.658981
LASSO	KNN	5	0.609104	0.456574	0.620135	0.604346
LASSO	KNN	10	0.672068	0.546769	0.681497	0.668565
LASSO	KNN	15	0.708755	0.597986	0.710546	0.707609
LASSO	KNN	20	0.718286	0.612778	0.716458	0.718155
LASSO	KNN	25	0.724407	0.620977	0.721584	0.724536
LASSO	KNN	30	0.727526	0.626877	0.722636	0.728335
LASSO	KNN	35	0.736798	0.639204	0.729818	0.738351
LASSO	KNN	40	0.739871	0.64434	0.73225	0.741764
LASSO	KNN	45	0.745146	0.651634	0.736143	0.747378
LASSO	KNN	50	0.744136	0.650999	0.734733	0.746511
LASSO	KNN	55	0.743045	0.650425	0.732844	0.745695
LASSO	KNN	60	0.74497	0.653269	0.734584	0.747792
LASSO	KNN	65	0.746883	0.656077	0.735842	0.749939
LASSO	KNN	70	0.746277	0.655609	0.735146	0.749431
LASSO	KNN	75	0.745252	0.655211	0.73367	0.748512
LASSO	KNN	80	0.74469	0.6547	0.733096	0.747986
LASSO	KNN	85	0.743619	0.654152	0.731714	0.747059
LASSO	KNN	90	0.743553	0.654699	0.731301	0.747173
LASSO	KNN	95	0.742508	0.65363	0.730412	0.746055
LASSO	KNN	100	0.744644	0.65678	0.732316	0.74824
LASSO	KNN	105	0.744635	0.657004	0.732015	0.748245
LASSO	KNN	110	0.74935	0.663347	0.736734	0.753176
LASSO	KNN	115	0.747489	0.661594	0.7343	0.751513
LASSO	KNN	120	0.748623	0.663577	0.735081	0.752836
LASSO	KNN	125	0.747982	0.663256	0.73414	0.752272
LASSO	KNN	130	0.746964	0.66183	0.732972	0.751144
LASSO	KNN	135	0.746288	0.661611	0.732046	0.750634
LASSO	KNN	140	0.753603	0.669509	0.739639	0.757727
LASSO	KNN	145	0.752937	0.668911	0.738765	0.75712
LASSO	KNN	150	0.753667	0.67013	0.73931	0.757796
LASSO	KNN	155	0.75352	0.670169	0.739096	0.757755
LASSO	KNN	160	0.752922	0.669737	0.738261	0.757164
LASSO	KNN	165	0.76108	0.679083	0.746415	0.765317
LASSO	KNN	170	0.760465	0.678339	0.745901	0.764717
LASSO	KNN	175	0.760027	0.678257	0.745347	0.764313
LASSO	KNN	180	0.758838	0.677135	0.744322	0.763197
LASSO	KNN	185	0.760059	0.678505	0.745206	0.764263
LASSO	KNN	190	0.760061	0.678558	0.74554	0.764234
LASSO	KNN	195	0.759908	0.678469	0.745201	0.764078
LASSO	KNN	200	0.75923	0.677881	0.744279	0.763513
LASSO	RF	5	0.539566	0.352637	0.540756	0.539157
LASSO	RF	10	0.571697	0.382669	0.564683	0.574215
LASSO	RF	15	0.596514	0.416395	0.583429	0.600098
LASSO	RF	20	0.61175	0.436556	0.595799	0.615717
LASSO	RF	25	0.622706	0.4516	0.605182	0.626684
LASSO	RF	30	0.62479	0.451353	0.604258	0.628952
LASSO	RF	35	0.63059	0.456567	0.610923	0.634153
LASSO	RF	40	0.628394	0.452766	0.608313	0.631972
LASSO	RF	45	0.637221	0.463463	0.618135	0.640305
LASSO	RF	50	0.63497	0.459705	0.615229	0.638048
LASSO	RF	55	0.631178	0.452577	0.610381	0.634127
LASSO	RF	60	0.628968	0.44963	0.608231	0.631987
LASSO	RF	65	0.630702	0.451204	0.612737	0.633477
LASSO	RF	70	0.626157	0.443799	0.606152	0.629046
LASSO	RF	75	0.622288	0.437682	0.601722	0.625164
LASSO	RF	80	0.620346	0.4343	0.598809	0.623267
LASSO	RF	85	0.624669	0.440659	0.603844	0.627503
LASSO	RF	90	0.620672	0.434584	0.60024	0.623457
LASSO	RF	95	0.619581	0.432521	0.598484	0.622368
LASSO	RF	100	0.618153	0.43102	0.597523	0.620998
LASSO	RF	105	0.61701	0.427874	0.596669	0.619617
LASSO	RF	110	0.624686	0.440117	0.602824	0.627448
LASSO	RF	115	0.621895	0.435445	0.599104	0.624774
LASSO	RF	120	0.621526	0.434765	0.599038	0.624348
LASSO	RF	125	0.623217	0.436953	0.600648	0.625945
LASSO	RF	130	0.621757	0.434983	0.598728	0.624535
LASSO	RF	135	0.62081	0.43304	0.597675	0.623599
LASSO	RF	140	0.621318	0.434016	0.6	0.62403
LASSO	RF	145	0.620686	0.433047	0.598942	0.623344
LASSO	RF	150	0.62148	0.434326	0.600526	0.623997
LASSO	RF	155	0.619042	0.430326	0.596954	0.62156
LASSO	RF	160	0.615764	0.425603	0.594522	0.618322
LASSO	RF	165	0.623148	0.435588	0.603811	0.625371
LASSO	RF	170	0.624446	0.437005	0.606615	0.626573
LASSO	RF	175	0.623633	0.435841	0.605615	0.625754
LASSO	RF	180	0.620049	0.430096	0.600856	0.622244
LASSO	RF	185	0.619731	0.429955	0.601295	0.621837
LASSO	RF	190	0.619021	0.428592	0.600636	0.621138
LASSO	RF	195	0.619668	0.429425	0.601685	0.621723
LASSO	RF	200	0.618981	0.428262	0.600094	0.621079
LightGBM	DT	5	0.563534	0.375263	0.53668	0.570756
LightGBM	DT	10	0.686066	0.537902	0.656555	0.690462
LightGBM	DT	15	0.739089	0.61291	0.707815	0.742648
LightGBM	DT	20	0.757052	0.638588	0.726356	0.760243
LightGBM	DT	25	0.76512	0.650145	0.734517	0.768201
LightGBM	DT	30	0.77281	0.661197	0.74135	0.775811
LightGBM	DT	35	0.775323	0.665023	0.74374	0.778342
LightGBM	DT	40	0.775649	0.665223	0.745635	0.778523
LightGBM	DT	45	0.778945	0.669565	0.748418	0.78175
LightGBM	DT	50	0.781389	0.672981	0.751087	0.78413
LightGBM	DT	55	0.777912	0.66816	0.746907	0.780807
LightGBM	DT	60	0.781519	0.67339	0.751163	0.784329
LightGBM	DT	65	0.779329	0.670162	0.749344	0.782128
LightGBM	DT	70	0.777672	0.667572	0.746238	0.780558
LightGBM	DT	75	0.778463	0.668719	0.746515	0.781333
LightGBM	DT	80	0.77799	0.667888	0.746851	0.78079
LightGBM	DT	85	0.777046	0.666472	0.745196	0.779896
LightGBM	DT	90	0.777222	0.666817	0.746573	0.780047
LightGBM	DT	95	0.77775	0.667894	0.746411	0.780683
LightGBM	DT	100	0.776452	0.665717	0.745532	0.779288
LightGBM	DT	105	0.773156	0.661008	0.74129	0.776132
LightGBM	DT	110	0.771858	0.659081	0.739883	0.774859
LightGBM	DT	115	0.773006	0.660821	0.74199	0.77594
LightGBM	DT	120	0.773736	0.661703	0.741452	0.776649
LightGBM	DT	125	0.770784	0.657673	0.738483	0.773878
LightGBM	DT	130	0.775557	0.664422	0.745091	0.778379
LightGBM	DT	135	0.771927	0.659116	0.739897	0.774893
LightGBM	DT	140	0.771465	0.65854	0.739749	0.774432
LightGBM	DT	145	0.773407	0.661335	0.742317	0.776309
LightGBM	DT	150	0.772089	0.659401	0.740248	0.775047
LightGBM	DT	155	0.770178	0.656464	0.737538	0.773181
LightGBM	DT	160	0.771483	0.65858	0.739826	0.77444
LightGBM	DT	165	0.769189	0.655019	0.737066	0.772156
LightGBM	DT	170	0.770098	0.656492	0.738453	0.773061
LightGBM	DT	175	0.770095	0.656401	0.737342	0.773108
LightGBM	DT	180	0.768946	0.65475	0.73678	0.77194
LightGBM	DT	185	0.770862	0.657683	0.739279	0.773854
LightGBM	DT	190	0.767893	0.653163	0.735261	0.770917
LightGBM	DT	195	0.766889	0.651888	0.734259	0.769999
LightGBM	DT	200	0.769795	0.655848	0.738054	0.772727
LightGBM	KNN	5	0.644441	0.498232	0.638927	0.645445
LightGBM	KNN	10	0.757614	0.656193	0.756265	0.75789
LightGBM	KNN	15	0.802696	0.718447	0.796273	0.803922
LightGBM	KNN	20	0.829608	0.756035	0.819297	0.831405
LightGBM	KNN	25	0.827755	0.754048	0.818143	0.829705
LightGBM	KNN	30	0.823773	0.749634	0.812256	0.826029
LightGBM	KNN	35	0.827715	0.755303	0.815407	0.830137
LightGBM	KNN	40	0.831902	0.761716	0.819057	0.834598
LightGBM	KNN	45	0.835936	0.767275	0.82237	0.838655
LightGBM	KNN	50	0.843617	0.777779	0.828735	0.846464
LightGBM	KNN	55	0.835647	0.767388	0.8214	0.838616
LightGBM	KNN	60	0.84128	0.775062	0.826126	0.844314
LightGBM	KNN	65	0.83352	0.764747	0.819454	0.836521
LightGBM	KNN	70	0.835099	0.767345	0.820441	0.838269
LightGBM	KNN	75	0.836317	0.76915	0.82148	0.83951
LightGBM	KNN	80	0.838567	0.772193	0.823694	0.841743
LightGBM	KNN	85	0.840683	0.775403	0.825196	0.843974
LightGBM	KNN	90	0.83795	0.771665	0.823815	0.841232
LightGBM	KNN	95	0.837353	0.770986	0.82307	0.840706
LightGBM	KNN	100	0.837702	0.771467	0.823471	0.840995
LightGBM	KNN	105	0.836934	0.770433	0.822971	0.840294
LightGBM	KNN	110	0.836946	0.770627	0.822416	0.840366
LightGBM	KNN	115	0.837419	0.771548	0.822748	0.840946
LightGBM	KNN	120	0.837058	0.771339	0.822293	0.840602
LightGBM	KNN	125	0.836458	0.770701	0.821664	0.840054
LightGBM	KNN	130	0.836201	0.770372	0.821173	0.839823
LightGBM	KNN	135	0.837006	0.771645	0.822009	0.840675
LightGBM	KNN	140	0.83634	0.770805	0.820558	0.840068
LightGBM	KNN	145	0.836478	0.770965	0.821373	0.840174
LightGBM	KNN	150	0.836539	0.771279	0.82104	0.840278
LightGBM	KNN	155	0.836143	0.770833	0.82044	0.839925
LightGBM	KNN	160	0.835791	0.770527	0.819709	0.839651
LightGBM	KNN	165	0.835405	0.770177	0.819395	0.839276
LightGBM	KNN	170	0.835451	0.770249	0.819475	0.839312
LightGBM	KNN	175	0.834663	0.76936	0.81848	0.838611
LightGBM	KNN	180	0.834888	0.769857	0.818801	0.83877
LightGBM	KNN	185	0.834048	0.768833	0.817931	0.838001
LightGBM	KNN	190	0.83335	0.767968	0.817191	0.837388
LightGBM	KNN	195	0.833168	0.767976	0.816908	0.837297
LightGBM	KNN	200	0.833561	0.768466	0.817469	0.837663
LightGBM	RF	5	0.559973	0.377605	0.546902	0.563421
LightGBM	RF	10	0.649955	0.493044	0.641582	0.651758
LightGBM	RF	15	0.696615	0.558771	0.690966	0.697293
LightGBM	RF	20	0.730651	0.6063	0.723397	0.731503
LightGBM	RF	25	0.740736	0.621237	0.734029	0.741453
LightGBM	RF	30	0.748683	0.632806	0.743234	0.74921
LightGBM	RF	35	0.758463	0.645756	0.753261	0.75904
LightGBM	RF	40	0.758226	0.646691	0.753742	0.758728
LightGBM	RF	45	0.764644	0.654949	0.760213	0.765353
LightGBM	RF	50	0.766851	0.657831	0.763213	0.76745
LightGBM	RF	55	0.764929	0.654644	0.76059	0.7656
LightGBM	RF	60	0.768805	0.660407	0.766613	0.769182
LightGBM	RF	65	0.766895	0.657516	0.7648	0.767253
LightGBM	RF	70	0.768005	0.658673	0.765915	0.768422
LightGBM	RF	75	0.76776	0.65792	0.765226	0.768204
LightGBM	RF	80	0.769434	0.659899	0.76684	0.76988
LightGBM	RF	85	0.770447	0.661564	0.768922	0.770826
LightGBM	RF	90	0.772905	0.66566	0.772505	0.773222
LightGBM	RF	95	0.774016	0.667286	0.774319	0.774251
LightGBM	RF	100	0.774807	0.668799	0.775795	0.774946
LightGBM	RF	105	0.775075	0.668715	0.775885	0.775204
LightGBM	RF	110	0.772397	0.664661	0.772763	0.772602
LightGBM	RF	115	0.770955	0.662612	0.77206	0.771092
LightGBM	RF	120	0.771494	0.663444	0.772577	0.77166
LightGBM	RF	125	0.772579	0.665002	0.773772	0.77266
LightGBM	RF	130	0.770755	0.661647	0.771873	0.770875
LightGBM	RF	135	0.770106	0.660535	0.770607	0.770285
LightGBM	RF	140	0.76778	0.657052	0.769044	0.76794
LightGBM	RF	145	0.768092	0.657633	0.769204	0.768247
LightGBM	RF	150	0.766843	0.655797	0.768506	0.766971
LightGBM	RF	155	0.765763	0.653993	0.767543	0.765896
LightGBM	RF	160	0.76458	0.651914	0.766443	0.7647
LightGBM	RF	165	0.765276	0.653072	0.766021	0.765513
LightGBM	RF	170	0.765567	0.653406	0.767294	0.76574
LightGBM	RF	175	0.763515	0.650014	0.764819	0.76376
LightGBM	RF	180	0.761738	0.647494	0.763287	0.761964
LightGBM	RF	185	0.760812	0.645799	0.762099	0.76107
LightGBM	RF	190	0.757057	0.639993	0.757851	0.757395
LightGBM	RF	195	0.756642	0.639229	0.757454	0.75699
LightGBM	RF	200	0.756731	0.639448	0.758261	0.757023
MCFS	DT	5	0.418636	0.176582	0.305869	0.373955
MCFS	DT	10	0.496972	0.289195	0.452091	0.511145
MCFS	DT	15	0.559312	0.370014	0.522138	0.569731
MCFS	DT	20	0.578311	0.39313	0.547414	0.586513
MCFS	DT	25	0.594055	0.411694	0.562531	0.601827
MCFS	DT	30	0.597529	0.415176	0.562775	0.605633
MCFS	DT	35	0.6087	0.430812	0.573319	0.616684
MCFS	DT	40	0.623915	0.451373	0.58458	0.63199
MCFS	DT	45	0.628039	0.456681	0.58781	0.635946
MCFS	DT	50	0.628224	0.457846	0.587999	0.636348
MCFS	DT	55	0.631859	0.462305	0.591156	0.639839
MCFS	DT	60	0.643757	0.478592	0.602336	0.651497
MCFS	DT	65	0.644045	0.47888	0.602576	0.651814
MCFS	DT	70	0.645436	0.480594	0.603792	0.653108
MCFS	DT	75	0.665563	0.507561	0.62536	0.671985
MCFS	DT	80	0.671785	0.516853	0.631199	0.67811
MCFS	DT	85	0.673721	0.519227	0.632595	0.679899
MCFS	DT	90	0.683275	0.533554	0.641184	0.689566
MCFS	DT	95	0.689981	0.54266	0.649186	0.695888
MCFS	DT	100	0.69068	0.543423	0.651116	0.696313
MCFS	DT	105	0.692775	0.546594	0.653889	0.698333
MCFS	DT	110	0.694197	0.548749	0.653875	0.699884
MCFS	DT	115	0.69521	0.54998	0.654803	0.700846
MCFS	DT	120	0.69796	0.554121	0.657849	0.703552
MCFS	DT	125	0.698768	0.555144	0.658386	0.704329
MCFS	DT	130	0.702944	0.560617	0.663341	0.708192
MCFS	DT	135	0.704101	0.562226	0.664814	0.709213
MCFS	DT	140	0.703007	0.560874	0.662898	0.708285
MCFS	DT	145	0.704245	0.562428	0.663246	0.709504
MCFS	DT	150	0.704262	0.562359	0.663982	0.709428
MCFS	DT	155	0.705555	0.564272	0.665018	0.710756
MCFS	DT	160	0.704404	0.56249	0.663954	0.709578
MCFS	DT	165	0.707318	0.566522	0.666834	0.712383
MCFS	DT	170	0.706164	0.565334	0.666146	0.711343
MCFS	DT	175	0.706326	0.565133	0.666162	0.711409
MCFS	DT	180	0.70636	0.56518	0.665461	0.711477
MCFS	DT	185	0.706908	0.565853	0.666529	0.711961
MCFS	DT	190	0.7104	0.570861	0.670168	0.715295
MCFS	DT	195	0.710212	0.570863	0.669693	0.715208
MCFS	DT	200	0.710873	0.571873	0.669408	0.71595
MCFS	KNN	5	0.281327	0.087022	0.241721	0.311951
MCFS	KNN	10	0.487755	0.293743	0.450341	0.504706
MCFS	KNN	15	0.619786	0.466563	0.602462	0.62557
MCFS	KNN	20	0.669473	0.537568	0.669534	0.670389
MCFS	KNN	25	0.70069	0.585073	0.704428	0.700456
MCFS	KNN	30	0.707734	0.59589	0.710332	0.707775
MCFS	KNN	35	0.711321	0.600291	0.713749	0.711426
MCFS	KNN	40	0.725777	0.621132	0.725204	0.726449
MCFS	KNN	45	0.729214	0.626279	0.72743	0.730193
MCFS	KNN	50	0.730086	0.627796	0.728403	0.73102
MCFS	KNN	55	0.730729	0.629426	0.728129	0.732039
MCFS	KNN	60	0.741787	0.644801	0.737409	0.74376
MCFS	KNN	65	0.741446	0.64476	0.737141	0.743428
MCFS	KNN	70	0.742953	0.646997	0.738348	0.745061
MCFS	KNN	75	0.754856	0.660966	0.7502	0.756789
MCFS	KNN	80	0.764234	0.673605	0.757941	0.766593
MCFS	KNN	85	0.765417	0.674953	0.759145	0.767628
MCFS	KNN	90	0.774911	0.687832	0.766472	0.777546
MCFS	KNN	95	0.780064	0.694743	0.771592	0.782792
MCFS	KNN	100	0.779135	0.693418	0.770751	0.781808
MCFS	KNN	105	0.780783	0.695375	0.7728	0.783296
MCFS	KNN	110	0.781294	0.696426	0.772973	0.783928
MCFS	KNN	115	0.782561	0.698381	0.773965	0.785236
MCFS	KNN	120	0.783501	0.699708	0.774536	0.786198
MCFS	KNN	125	0.784693	0.701026	0.77595	0.787366
MCFS	KNN	130	0.787169	0.704516	0.778232	0.789911
MCFS	KNN	135	0.790978	0.709968	0.780914	0.793951
MCFS	KNN	140	0.789538	0.707878	0.779625	0.792545
MCFS	KNN	145	0.790877	0.709609	0.780474	0.793944
MCFS	KNN	150	0.790943	0.709955	0.780628	0.793966
MCFS	KNN	155	0.791036	0.709944	0.780783	0.794019
MCFS	KNN	160	0.791665	0.711079	0.781245	0.794705
MCFS	KNN	165	0.79421	0.714292	0.783543	0.797367
MCFS	KNN	170	0.794241	0.714407	0.783256	0.797466
MCFS	KNN	175	0.793416	0.713448	0.782254	0.79672
MCFS	KNN	180	0.797297	0.718566	0.786322	0.80059
MCFS	KNN	185	0.798128	0.719582	0.786709	0.801413
MCFS	KNN	190	0.798864	0.720692	0.786953	0.802228
MCFS	KNN	195	0.799274	0.721177	0.787534	0.802606
MCFS	KNN	200	0.798616	0.720333	0.786914	0.80196
MCFS	RF	5	0.417652	0.171878	0.3097	0.375098
MCFS	RF	10	0.481407	0.272631	0.445394	0.494677
MCFS	RF	15	0.558689	0.376655	0.531887	0.567559
MCFS	RF	20	0.575668	0.399367	0.556114	0.581888
MCFS	RF	25	0.575922	0.39564	0.560846	0.5815
MCFS	RF	30	0.575931	0.393741	0.559108	0.581988
MCFS	RF	35	0.578089	0.399297	0.562328	0.584727
MCFS	RF	40	0.585874	0.407532	0.569038	0.592776
MCFS	RF	45	0.588021	0.410144	0.57132	0.595017
MCFS	RF	50	0.589626	0.412536	0.57273	0.5966
MCFS	RF	55	0.589493	0.412587	0.573153	0.596588
MCFS	RF	60	0.59744	0.423422	0.581424	0.604335
MCFS	RF	65	0.595711	0.420775	0.580149	0.602592
MCFS	RF	70	0.599342	0.425695	0.583607	0.606156
MCFS	RF	75	0.626051	0.459197	0.610928	0.63067
MCFS	RF	80	0.631109	0.466767	0.615399	0.636028
MCFS	RF	85	0.634379	0.47016	0.62025	0.638545
MCFS	RF	90	0.64612	0.486576	0.628555	0.650826
MCFS	RF	95	0.650252	0.491787	0.634627	0.654523
MCFS	RF	100	0.65203	0.493784	0.636611	0.656044
MCFS	RF	105	0.65302	0.494818	0.638	0.6569
MCFS	RF	110	0.652587	0.494918	0.637205	0.656644
MCFS	RF	115	0.655865	0.499318	0.639923	0.659967
MCFS	RF	120	0.655977	0.499335	0.640013	0.660095
MCFS	RF	125	0.659039	0.503716	0.643129	0.663098
MCFS	RF	130	0.661743	0.507501	0.646126	0.6658
MCFS	RF	135	0.665965	0.512227	0.651571	0.669536
MCFS	RF	140	0.66219	0.505942	0.647105	0.665813
MCFS	RF	145	0.665581	0.509609	0.649286	0.669063
MCFS	RF	150	0.66799	0.512994	0.651969	0.671434
MCFS	RF	155	0.666813	0.511293	0.651444	0.670117
MCFS	RF	160	0.666527	0.510652	0.650989	0.669876
MCFS	RF	165	0.667393	0.512089	0.652513	0.670634
MCFS	RF	170	0.66825	0.513551	0.653407	0.671545
MCFS	RF	175	0.668005	0.513029	0.653029	0.671327
MCFS	RF	180	0.669473	0.514661	0.654531	0.672706
MCFS	RF	185	0.671003	0.517086	0.656035	0.67428
MCFS	RF	190	0.67102	0.51742	0.655765	0.674362
MCFS	RF	195	0.671817	0.518153	0.657109	0.675001
MCFS	RF	200	0.671508	0.518207	0.657041	0.674765
mRMR	DT	5	0.534418	0.339147	0.501713	0.545011
mRMR	DT	10	0.604576	0.429895	0.569349	0.613176
mRMR	DT	15	0.617022	0.446441	0.578912	0.626013
mRMR	DT	20	0.631649	0.465105	0.592787	0.640171
mRMR	DT	25	0.659547	0.501823	0.620577	0.666414
mRMR	DT	30	0.668452	0.514241	0.629882	0.674978
mRMR	DT	35	0.670936	0.517093	0.632159	0.677126
mRMR	DT	40	0.674235	0.521703	0.635635	0.680362
mRMR	DT	45	0.682799	0.533596	0.644667	0.688634
mRMR	DT	50	0.67779	0.52581	0.637339	0.683885
mRMR	DT	55	0.677876	0.525423	0.637946	0.683778
mRMR	DT	60	0.680785	0.529481	0.640896	0.686591
mRMR	DT	65	0.683624	0.533282	0.644134	0.689351
mRMR	DT	70	0.684859	0.534892	0.644347	0.690582
mRMR	DT	75	0.693998	0.548372	0.653696	0.699627
mRMR	DT	80	0.692247	0.545416	0.651395	0.697852
mRMR	DT	85	0.692633	0.546504	0.651752	0.698339
mRMR	DT	90	0.690039	0.542176	0.648261	0.695735
mRMR	DT	95	0.694151	0.547769	0.652938	0.699649
mRMR	DT	100	0.695969	0.550512	0.656411	0.701269
mRMR	DT	105	0.696858	0.551858	0.656675	0.702191
mRMR	DT	110	0.698217	0.553417	0.656714	0.703491
mRMR	DT	115	0.71837	0.582579	0.677664	0.723281
mRMR	DT	120	0.713819	0.575754	0.672763	0.718787
mRMR	DT	125	0.714691	0.576946	0.67317	0.719679
mRMR	DT	130	0.720791	0.585859	0.679891	0.725616
mRMR	DT	135	0.715949	0.578721	0.675516	0.720796
mRMR	DT	140	0.715109	0.577365	0.672804	0.720141
mRMR	DT	145	0.716238	0.578979	0.674736	0.721101
mRMR	DT	150	0.721293	0.586592	0.679763	0.726139
mRMR	DT	155	0.717634	0.581059	0.676481	0.722477
mRMR	DT	160	0.721859	0.587039	0.680634	0.72659
mRMR	DT	165	0.722012	0.587381	0.680756	0.726765
mRMR	DT	170	0.72202	0.587441	0.680568	0.726812
mRMR	DT	175	0.721253	0.586011	0.679952	0.725944
mRMR	DT	180	0.718849	0.582412	0.67763	0.723576
mRMR	DT	185	0.720038	0.583994	0.67894	0.724685
mRMR	DT	190	0.726496	0.593934	0.686331	0.731079
mRMR	DT	195	0.728634	0.596788	0.689423	0.733042
mRMR	DT	200	0.73141	0.60116	0.692426	0.735797
mRMR	KNN	5	0.583482	0.412243	0.565259	0.589772
mRMR	KNN	10	0.709508	0.595828	0.708849	0.709827
mRMR	KNN	15	0.725258	0.619577	0.723776	0.72587
mRMR	KNN	20	0.741374	0.640734	0.739513	0.742654
mRMR	KNN	25	0.757992	0.662735	0.753045	0.759656
mRMR	KNN	30	0.761839	0.667938	0.756349	0.763573
mRMR	KNN	35	0.76456	0.671691	0.75955	0.766119
mRMR	KNN	40	0.766147	0.674408	0.760305	0.767945
mRMR	KNN	45	0.777239	0.688991	0.769864	0.779504
mRMR	KNN	50	0.775944	0.688421	0.767668	0.778535
mRMR	KNN	55	0.778293	0.691949	0.770784	0.780835
mRMR	KNN	60	0.780445	0.694985	0.772223	0.783167
mRMR	KNN	65	0.781444	0.696582	0.772965	0.784213
mRMR	KNN	70	0.781657	0.696947	0.77317	0.784417
mRMR	KNN	75	0.78768	0.705436	0.777702	0.790905
mRMR	KNN	80	0.787504	0.705326	0.777628	0.790716
mRMR	KNN	85	0.787351	0.705553	0.776916	0.790785
mRMR	KNN	90	0.789518	0.708467	0.779268	0.793049
mRMR	KNN	95	0.790995	0.710762	0.780324	0.794662
mRMR	KNN	100	0.790265	0.709937	0.779424	0.793973
mRMR	KNN	105	0.795849	0.717173	0.783937	0.799462
mRMR	KNN	110	0.796963	0.719018	0.784297	0.800738
mRMR	KNN	115	0.816778	0.744795	0.802862	0.820627
mRMR	KNN	120	0.816507	0.744721	0.80242	0.820526
mRMR	KNN	125	0.816391	0.744866	0.80192	0.820532
mRMR	KNN	130	0.815217	0.743681	0.801397	0.819451
mRMR	KNN	135	0.81526	0.743729	0.800821	0.819512
mRMR	KNN	140	0.813985	0.742489	0.799506	0.818363
mRMR	KNN	145	0.81466	0.743673	0.800297	0.819199
mRMR	KNN	150	0.813774	0.741919	0.799667	0.818372
mRMR	KNN	155	0.812568	0.740581	0.79834	0.817192
mRMR	KNN	160	0.812606	0.741083	0.798396	0.817418
mRMR	KNN	165	0.812037	0.740356	0.797432	0.8169
mRMR	KNN	170	0.814089	0.743174	0.799692	0.818974
mRMR	KNN	175	0.819848	0.750726	0.804664	0.82464
mRMR	KNN	180	0.81814	0.748602	0.802976	0.823005
mRMR	KNN	185	0.819274	0.75001	0.80407	0.824113
mRMR	KNN	190	0.818864	0.749637	0.803407	0.823834
mRMR	KNN	195	0.825911	0.75888	0.810278	0.830505
mRMR	KNN	200	0.828142	0.762039	0.812195	0.832666
mRMR	RF	5	0.523972	0.335238	0.49857	0.533525
mRMR	RF	10	0.589389	0.42253	0.566908	0.596925
mRMR	RF	15	0.593663	0.425173	0.572287	0.601366
mRMR	RF	20	0.60384	0.434643	0.584325	0.61089
mRMR	RF	25	0.633833	0.469613	0.616894	0.638174
mRMR	RF	30	0.638918	0.476096	0.623639	0.643098
mRMR	RF	35	0.636981	0.471567	0.622525	0.640753
mRMR	RF	40	0.640669	0.476485	0.626247	0.644413
mRMR	RF	45	0.646865	0.485545	0.634207	0.650395
mRMR	RF	50	0.644187	0.480255	0.630436	0.647829
mRMR	RF	55	0.644504	0.478964	0.632982	0.647853
mRMR	RF	60	0.647794	0.484136	0.636154	0.651081
mRMR	RF	65	0.648605	0.483893	0.637617	0.651611
mRMR	RF	70	0.646619	0.481012	0.634076	0.649876
mRMR	RF	75	0.650685	0.488269	0.638124	0.654028
mRMR	RF	80	0.65027	0.487603	0.637842	0.653597
mRMR	RF	85	0.653017	0.491368	0.640849	0.656208
mRMR	RF	90	0.652725	0.490706	0.64033	0.65595
mRMR	RF	95	0.656627	0.495456	0.644771	0.659603
mRMR	RF	100	0.655648	0.493328	0.642738	0.658713
mRMR	RF	105	0.658837	0.497648	0.645875	0.661808
mRMR	RF	110	0.659625	0.498319	0.645512	0.662686
mRMR	RF	115	0.683324	0.533036	0.66777	0.686269
mRMR	RF	120	0.681916	0.530501	0.665915	0.684885
mRMR	RF	125	0.682147	0.530588	0.665889	0.68504
mRMR	RF	130	0.68305	0.531104	0.666384	0.685891
mRMR	RF	135	0.68101	0.528292	0.664781	0.68385
mRMR	RF	140	0.681654	0.528366	0.664102	0.684516
mRMR	RF	145	0.680964	0.526975	0.664186	0.683665
mRMR	RF	150	0.681789	0.528854	0.664746	0.684611
mRMR	RF	155	0.680727	0.527048	0.663709	0.683492
mRMR	RF	160	0.679247	0.524443	0.661837	0.682058
mRMR	RF	165	0.677853	0.522197	0.660622	0.680587
mRMR	RF	170	0.678947	0.524171	0.662138	0.68172
mRMR	RF	175	0.680133	0.526332	0.663952	0.682866
mRMR	RF	180	0.681856	0.528283	0.665148	0.684565
mRMR	RF	185	0.679651	0.525008	0.662715	0.682387
mRMR	RF	190	0.676474	0.520024	0.659808	0.679161
mRMR	RF	195	0.683864	0.530341	0.668498	0.686317
mRMR	RF	200	0.684652	0.531731	0.669017	0.687088
