# Supplementary material for: Identification of Gene Markers Associated with COVID-19 Severity and Recovery in Different Immune Cell Subtypes
Source: Biology (Basel). 2023 Jul 2;12(7):947. doi: 10.3390/biology12070947 (PMC10376631; doi:10.3390/biology12070947)
Supplement: Supplementary file 1 [file biology-12-00947-s001.zip › Table S5.xlsx]

## Sheet: B cell
Features identified by 4 methods	Features identified by 3 methods	Features identified by 2 methods	Features identified by 1 method
RPS26	CLDN11	TNFSF13B	H3F3B
	RPS29	RPS2	RPS28
	CD74	LYZ	TSC22D3
	HLA-DRB1	HLA-B	JUND
	FGF23	RPL13A	AMFR
		RPL37A	RPS23
		RPLP2	FMOD
		RPS20	LRRC75A
		RPL8	FCMR
		RPL38	DNAAF4
			IGKC
			BMP8B
			MZT2B
			RPL41
			CACNA1A
			RPS5
			RPS4Y1
			HLA-DQA2
			HLA-DRB5
			RPS27
			NFKBIA
			RPS10
			S100A9
			MALAT1
			KLF15
			S100A8
			RPS16
			RPL27A
			RPL29
			ACTB
			RPL17

## Sheet: T cell
Features identified by 4 methods	Features identified by 3 methods	Features identified by 2 methods	Features identified by 1 method
RPS26	IER2	HLA-A	RPL34
PFN1	RPS29	CLDN11	CXCR4
MT2A	MT1X	HLA-C	DDX3X
FOS*	AL035078.1	TMSB4X	AC007952.4
IFI6	S100A8*	MALAT1	RPS27A
	DDX3Y	JUNB	RPL41
	S100A9*	LAIR2	RPS24
	FGF23	IFNG*	EEF1A1
	HLA-DRB5	FOSB	RPL37
		ITM2B	RPL21
		AC103591.3	SRGN
		AC245014.3	RPS21
		AL135790.1	EIF3F
		IFI44L	EIF5A
		BTG1	SPON2
		HLA-B	COX5A
		RPS2	PARP8
		RPS4Y1	COX7C
		TNFSF13B	ATP1B3
		IFI27	RPL35A
		HLA-DQA2	TRA2B
		XAF1	DDX5
		LYZ	XCL2
		NEDD4L	FUS
		MT1E	COTL1
		CREM	UTS2
		IFITM3	H2AFX
		MTRNR2L11	CTSW
		BTBD9	RPL38
		HIST1H1E	CCL2
		AL157402.2	CTSL
		PRRG3	IL1B
			RPS10
			JUN
			RPS27
			RPS3A
			FTH1
			B2M
			PCBP1
			MTRNR2L12
			NFKBIA
			RPL26
			TSC22D3
			IFITM1
			RPL39
			RPL17
			ACTB
			JUND
			RPS4X
			DUSP1
			RPL36A
			HIST1H2AC
			PPBP
			GPM6A
			CST3
			IRF7
			GMFB
			NCALD
			LRRC75A
			FCER1G
			CD81
			CX3CR1
			RGPD4-AS1
			A2M
			CCDC170
			SAMD9L
			OR2M3
			AC245297.3
			SDC3
			TTTY15
			AC003681.1
			UTY
			ATP5PO
			OAS1
			ATP5F1A
			TXNIP
			ARID5A
			TMSB10
			EIF1
			IGLV3-19
			HNRNPA1
			BIRC3
			SARAF
			GIMAP1

## Sheet: Myeloidcell
Features identified by 4 methods	Features identified by 3 methods	Features identified by 2 methods	Features identified by 1 method
FTH1*	RPL39	RPS26	DUSP1
	PFN1	RPS2	MTRNR2L8
	RNASE1	NFKBIA	RPL34
	DPPA4	RPS29	AC245014.3
	VSIG4	HLA-B	FCER1G
	CD69	CCL8*	RPL35A
	HLA-DQA2	RSAD2	WDR74
	CTSB	CCL7	HLA-A
	TMSB10	IFIT1	SAT1
	CTSL	CXCL8*	RPS23
	CCL2	IDO1	FAM126B
	ARID5B	DEFB1	RPL37
	IFI27	ISG15	WAC-AS1
	FGF23	CXCL10*	COX7C
	TMEM176B	AMFR	RAB5IF
	CLDN11	IFIT3	CALHM6
		RGL1	CES1
		ISG20	RPS28
		CST3*	NME2
		MTRNR2L11	COX5A
		CXCL11*	JUNB
		SPP1	S100A12
		APOC1	CDKN1A
		SDS	RPS15A
		ZNF688	AXL
		C1QC*	IRF1
		BASP1	RPS4Y1
		NEAT1	HLA-C
		TMIGD3	HLA-DRB5
		NUPR1	FOS
		LHFPL2	RETN
		TNFSF13B*	IFI6
		ATP5F1A	LYZ
		IFITM1	FOSB
		CD163	IFIT2
		SCYL3*	IGKV4-1
		CCL3*	RPS10
		IL1B*	LGMN
		IFITM2	IL4I1
		JUN	USP18
		S100A10	HCAR2
			NCALD
			SOCS1
			C1QA
			C1QB
			NAMPT
			MX1
			ANKRD22
			PTGS2
			TNF
			AC023157.3
			CCL4*
			GBP1
			C15orf48
			IFIH1
			MS4A4A
			SERPING1
			CCL4L2*
			PHACTR1
			FNIP2
			DNAAF1
			AC116366.1
			SPATS2L
			HERC5
			EGR1
			MT1E
			AC026369.3
			EMP1
			IGKV3-11
			AL360012.1
			G0S2
			OASL
			AL135790.1
			CMTM2
			OPTN
			FABP4
			CYBA
			SERF2
			RPL36A
			SERP1
			MT2A
			KLF4
			IL1R2
			GNG5
			GABARAP
			CALM1
			PDGFA
			CLEC12A
			TMBIM4
			CSF3R
			RPL17
			SH3BGRL3
			TMEM176A
			SSH1
			FGL2
			ATP5F1E
