# Supplementary material for: Identification of Gene Markers Associated with COVID-19 Severity and Recovery in Different Immune Cell Subtypes
Source: Biology (Basel). 2023 Jul 2;12(7):947. doi: 10.3390/biology12070947 (PMC10376631; doi:10.3390/biology12070947)
Supplement: Supplementary file 1 [file biology-12-00947-s001.zip › Table S1.xlsx]

## Sheet: B cell
Rank	LASSO feature list	LightGBM feature list	MCFS feature list	mRMR feature list
1	RPS26	CLDN11	RPL13A	RPL13A
2	H3F3B	RPS26	RPS29	CLDN11
3	RPS28	RPS4Y1	CD74	RPS29
4	TSC22D3	RPS29	RPL37A	RPS26
5	JUND	HLA-DQA2	CLDN11	CD74
6	AMFR	HLA-B	RPLP2	HLA-DRB1
7	RPS23	HLA-DRB5	RPS20	RPL37A
8	TNFSF13B	FGF23	RPL8	RPL8
9	FMOD	RPS27	S100A9	RPLP2
10	LRRC75A	HLA-DRB1	RPL38	HLA-B
11	LYZ	RPS2	MALAT1	RPS20
12	FCMR	TNFSF13B	KLF15	FGF23
13	DNAAF4	NFKBIA	S100A8	RPL38
14	IGKC	CD74	HLA-DRB1	ACTB
15	RPS2	RPS10	FGF23	RPL17
16	BMP8B	S100A8	RPS16	CYBA
17	MZT2B	RPL17	RPL27A	RPL29
18	RPL41	MALAT1	LYZ	HLA-C
19	CACNA1A	RPL13A	RPL29	RPS11
20	RPS5	HLA-C	RPS26	RPL5
21	PCBP2	IFITM1	CYBA	RPS16
22	IGKJ5	CD83	RPL37	MALAT1
23	NFKB1	RPL39	MZT2B	HLA-A
24	IL32	LINC01879	RPS11	S100A9
25	LINC02043	TXNIP	RPL19	RPL27A
26	SRGN	TSC22D3	RPL5	TXNIP
27	H1FX	S100A9	RPL7A	KLF15
28	RGCC	JUND	ACTB	RPL19
29	APOD	JUN	RPL23A	KAT7
30	CLNK	RPL36A	RPL17	YPEL3
31	RPL39	ATP5F1A	ATP5F1A	RPL37
32	PFN1	AMFR	TXNL4A	PCBP2
33	AC025048.4	BTG1	JUND	HNRNPL
34	RPS4X	B2M	HLA-A	RPL23
35	LINC01480	HLA-A	RPL11	RPL7A
36	PIGR	CD69	RPS23	S100A8
37	OTUD1	PPBP	RPL41	CXCR4
38	FOXP1	RPL41	HLA-B	LYZ
39	AXL	RPS3A	HLA-C	RPL11
40	YBX3	RPL13	YPEL3	PCBP1
41	ACTB	IFI44L	HLA-DQA2	RPL23A
42	RGPD5	AD000090.1	TSR3	LINC01879
43	RPS15A	EEF1G	HNRNPL	KLF2
44	CYBA	DUSP1	RPS15	SNX3
45	ABCA6	HLA-DQB1	STUB1	ARID5B
46	IL7R	FOS	CST3	RPL7
47	LINC01303	RPL26	RPS28	PNRC1
48	ARF6	AC245014.3	NENF	HLA-DQA2
49	AC063949.2	PCBP1	FAU	RPS5
50	CCR7	KLF6	IFITM3	CSK
51	AC103591.3	CXCR4	RPS5	YBX1
52	HLA-DQA2	MTRNR2L12	ZNF688	HLA-DPA1
53	SLC1A6	KLF2	GLRX5	RPS17
54	ADTRP	RPL12	SRGN	NACA
55	RPL3	IRF1	IFI27	TXNL4A
56	SH3BGRL3	HLA-DQA1	RPL26	EEF1D
57	TXNL4A	RPL8	SRSF9	LTB
58	HLA-DRB5	RPL3	IGKV4-1	RPS15
59	2023-03-06	TMSB4X	IGHV3-7	APOD
60	TUBA1A	RPL37A	RGPD4-AS1	GABARAP
61	IGKV3-11	GADD45B	KAT7	RBM39
62	AL161908.1	WDR74	PDGFA	BTG1
63	SPATS2L	BTBD9	RPL28	CD52
64	CTLA4	ACTB	TMEM203	SNHG7
65	SERF2	ZNF688	CXCR4	RPS23
66	RASGRF1	HNRNPL	RPS27	SRSF9
67	AC114760.2	DDX3Y	IGFBP4	LSP1
68	CAVIN1	PFN1	LINC01879	RPL36A
69	AL928970.1	ZFP36L2	NACA	WDR74
70	SRM	PDGFA	PCBP1	FAU
71	ISG15	ID3	TYROBP	ATP5F1A
72	RPL5	SQSTM1	UBALD2	RPL31
73	S100A9	RPLP2	PRKAR2A	WAS
74	AP004609.1	MYADM	PCBP2	UBA52
75	TRAC	ZC3HAV1	RPS17	STUB1
76	CCDC88A	ARID5B	CTDSP1	RPL26
77	CTSZ	RPL37	TXNIP	CLIC1
78	NSMCE3	HERPUD1	H1FX	ANKS1B
79	AL357078.1	MT2A	RPS13	MZT2B
80	YPEL3	FTH1	CCNQ	PDGFA
81	NBPF9	CYBA	AL928970.1	FTL
82	FCER2	TUBA1A	ARID5B	AL031733.2
83	TCOF1	RPS28	SH2B2	ATP5F1D
84	LEF1	LAPTM5	RPL32	FMOD
85	AL022322.2	RPS4X	RPL10	GNB2
86	ARPC2	RPL38	RPL23	NAPSA
87	PCDH11X	PPP1R15A	IFI6	RPL41
88	RPS14	H3F3B	RPL13	TAGLN2
89	KLF2	EIF1	YBX3	PRKAR2A
90	DDX3X	ZFP36	SNX3	BCAP31
91	L1TD1	RPL28	YBX1	CXXC5
92	TSIX	PCBP2	CTSZ	PFN1
93	ARID1B	NR4A1	PTOV1	TPT1
94	CD3E	HSPA1B	S1PR4	RPS7
95	TYROBP	TMSB10	KCNG1	FCMR
96	LAG3	PNRC1	LRRC75A	PRELID1
97	SFPQ	LYZ	CCDC88A	PPP1CA
98	RPS27A	FMOD	HLA-DPA1	TPI1
99	RPS9	CITED2	RPL21	RPLP0
100	ARRDC3	APOD	AC025048.4	S1PR4
101	IGKV1-37	XAF1	ANKS1B	APRT
102	TACC2	RPS20	OPN3	SCYL3
103	FCER1G	SERTAD1	HCST	ARHGDIB
104	IGHV4-34	MTRNR2L10	DCXR	RGPD4-AS1
105	IGLC2	IFI27	HLA-DRB5	NENF
106	CALM1	FOSB	RPS7	IFITM1
107	S100A4	EIF1AY	NSMCE3	RPS28
108	RPL13	JUNB	SESN1	GYPC
109	PTCH2	RPS21	LYL1	BRK1
110	KCNB1	RPS14	PNRC1	HLA-DQB1
111	SNHG25	MS4A1	UNC93B1	RPL12
112	ATP5F1E	KAT7	SRM	LINC00926
113	AL024508.2	HLA-DRA	RPL18A	RPL21
114	HCST	EEF1A1	KLF2	PRDX1
115	AC008946.1	IGKC	YWHAH	CD48
116	EEF1D	EEF2	RPS10	UCP2
117	ROR1	AHNAK	CD52	RPL13
118	INTS6	RPS15A	EEF1D	B2M
119	RPL34	YPEL5	SIAH2	GAPDH
120	ZBTB10	RPL19	TRAC	RPS13
121	AC058791.1	IGKV3-11	TMEM259	SRGN
122	TCF4	VCAN	LINC01480	RHOA
123	CD3D	PF4	IFI44L	TALDO1
124	TSHZ2	PARP14	RNF220	YBX3
125	TMSB10	AC106820.2	ISG15	RPL28
126	AC093668.3	SRGN	S100A11	UQCR10
127	IL1B	RPS3	RPS4Y1	GPSM3
128	ZEB1-AS1	RPS17	RPL7	PDLIM1
129	RPL21	NFKB1	MT2A	HSPA8
130	CITED2	HSPA8	IFITM1	FKBP8
131	TAGLN2	DAAM1	UBA52	TCL1A
132	UBALD2	CDKN1A	FAM118A	RPL10
133	NKG7	TRA2B	GNB2	ANXA11
134	NAPSA	RPS18	ATOX1	MARCKSL1
135	Z93241.1	RPL27A	AL031733.2	SH3BGRL3
136	EIF2S3	PTCH2	IGKV3-11	KHDRBS1
137	IGLC3	PRKAR2A	WAS	SERF2
138	ANXA1	LTB	RGCC	COX5A
139	TMEM212	IGHV3-7	CSK	TSR3
140	RPS25	IFITM3	AC245014.3	CMTM7
141	PTMA	CD52	DUSP2	CTSZ
142	TSR3	BIRC3	SNHG7	PRR13
143	RPL22L1	ZNF638	GABARAP	LIMD2
144	CCL4	UTY	RPL30	PGLS
145	PRDX1	SMDT1	LCK	RPS27
146	PAN3	RGPD4-AS1	GTPBP6	CHCHD10
147	ATOX1	PTPRCAP	CHPT1	IFI27
148	AC016831.5	IL32	MZT2A	LYL1
149	CLLU1OS	IGKV1-37	BTG1	RPL32
150	MSN	IER2	RPL36A	ATP6V0E1
151	KLK1	HNRNPA1	KLLN	EEF1G
152	COX5A	FAM107B	OTUD1	TUFM
153	MIR155HG	EEF1B2	MTRNR2L11	ERP29
154	KLK2	TRAF4	LTB	RPS4Y1
155	IGHM	NKG7	CHST5	TMEM219
156	PFDN5	FTL	WDR74	H1FX
157	PTMS	EZR	RNF187	CCT3
158	AC025263.1	DUSP2	HSPB1	RPL6
159	LILRA4	DDX5	MTRNR2L10	H3F3B
160	RDH13	CCR7	B2M	ICAM3
161	NDUFB2	CCL5	GRINA	C19orf53
162	AIF1	AC007952.4	IL32	CD69
163	AC090114.2	RPS23	RPL12	FAAP20
164	AL360012.1	MTRNR2L1	NAPSA	JUND
165	SMDT1	LINC00926	PGLS	NDUFB10
166	SLC34A2	LCN8	TMEM179B	NBPF12
167	TOMM7	IDS	AL024508.2	AC245014.3
168	CST3	HLA-E	SCYL3	TMSB10
169	IGHV3-7	H2AFX	NAXE	PNISR
170	AC245297.3	CCDC170	LSP1	PRDX5
171	AL121895.1	CAST	H3F3B	BST2
172	NACA	AXL	RPL3	GRINA
173	LILRB4	SOCS1	PPP1R14A	CD37
174	FILIP1L	RPS5	RGS10	C9orf16
175	VOPP1	RPS16	KLK1	ELOB
176	YPEL5	RPS11	CMTM7	IFI44L
177	AC062029.1	RPL34	PTCH2	PFDN5
178	COX7A2	NR4A2	SERF2	MZT2A
179	UCP2	HLA-DPB1	RPS4X	BANK1
180	MYL9	HIST1H1E	RPLP0	PSMB6
181	OST4	FCER1G	IGHV4-34	SSU72
182	LINC02365	AC063949.2	BLOC1S4	SPI1
183	CFAP300	TUBB4B	GPR85	RAC2
184	GNAI2	TUBA1C	SNHG25	ARF5
185	S100A6	TCL1A	PPBP	RACK1
186	RHOA	SRM	BCAP31	MIF
187	NOSIP	SF1	TRAPPC2L	ZNF688
188	FCN1	RPS9	MRPS34	FCRLA
189	FOSB	RPL22L1	DBNDD1	CHPT1
190	METTL8	MTRNR2L11	CMPK1	DRAP1
191	RPL37A	IL7R	TPT1	KLF6
192	SRSF9	IGHM	FOSB	RPS4X
193	GDI2	GNLY	IGKC	CD99
194	AL031733.2	CTLA4	AC106820.2	NDUFB2
195	H2AFX	CD3E	HLA-DRA	PSMD8
196	Z95114.1	AL024508.2	DNPH1	ARL6IP4
197	SMAP2	STK17A	RPS2	TKT
198	PRR13	SESN1	NKG7	RPL18A
199	AC245014.3	RPS7	FTH1	LSM2
200	PABPC1	RPL7	FCGRT	MRPS34
201	RPS20	RPL36	ITM2C	RPL27
202	RPLP2	PRRG3	AP2S1	JUNB
203	RPL8	PRRC2C	CHMP5	DAD1
204	RPS16	OAZ1	IFIT3	DCXR
205	RPL27A	MTRNR2L6	MARCKSL1	IFITM3
206	RPS11	LRRC75A	BSG	FXYD5
207	RPL29	ISG15	CLNK	TUBA1B
208	RPL37	IFIT3	HLA-DQB1	NFKBIA
209	RPL19	IFIT1	CCL5	TYROBP
210	RPL7A	DNMT3A	HIST1H2AC	SHMT2
211	HLA-DRB1	BCL2A1	RPL31	HMGB1
212	RPL11	ATXN7L3B	THBS1	COTL1
213	RPL23A	ABCA6	NOSIP	CST3
214	RPL23	UVRAG	MCMDC2	TRAPPC1
215	HLA-B	UCP2	TCOF1	KRTCAP2
216	MALAT1	UBC	NR4A2	CCNI
217	FAU	SBDS	BST2	FIS1
218	RPS15	RPS8	RACK1	BIRC3
219	TXNIP	RPL29	PCAT5	KRT10
220	RPL32	RGPD2	ARHGDIB	RALY
221	HLA-C	PIGR	PFKL	SNX17
222	RPL10	PELI1	RAB21	SPCS1
223	RPS13	NEAT1	OAS1	AC063949.2
224	RPL28	MCMDC2	PRELID1	NBPF10
225	HLA-DPA1	LYN	RPL39	ACTG1
226	RPS27	LEF1	MIR155HG	COX5B
227	UBA52	JCHAIN	MSR1	ARPC3
228	YBX1	IL1B	DDIT4	PKM
229	RPL30	IGHV4-34	PRRT2	SNRPA
230	PNRC1	CLNK	LCN8	RPS2
231	RPL18A	CCNI	NEAT1	IGKC
232	KLF15	AL157402.2	AC245060.6	HLA-DRA
233	RPLP0	ADTRP	LSM2	KCNG1
234	SON	AC103591.3	MX2	PGK1
235	RPL31	YBX1	DPP6	ALKBH7
236	TPT1	TTTY15	BCL2A1	RPL30
237	FTL	TPT1	IRF7	GNG5
238	RPL6	TNF	RPL6	OST4
239	S100A8	SYNE1	MPV17L	NDUFB11
240	RACK1	SNHG25	ATP5F1D	AES
241	SNX3	SELL	USP53	CCT7
242	SNHG7	SAMSN1	HIST1H1C	FOS
243	GABARAP	RPL31	CCR7	HSPB1
244	RPL18	RPL30	TCL1A	RPSA
245	CSK	RPL23	AC103591.3	IL32
246	ANKS1B	RPL18	SNHG9	HLA-DRB5
247	PRKAR2A	RNF187	SELENOW	UBE2D2
248	ARHGDIB	RIPOR2	MEAF6	PPDPF
249	RPL27	RHOB	IFI35	NAXE
250	ZFAS1	PIK3IP1	NR4A1	HINT1
251	RPL14	NOP53	AC092171.3	TMEM256
252	RPSA	NFKBID	NDUFB1	NAP1L1
253	RPL10A	NAP1L1	FTL	RPL3
254	B2M	MEF2C	AC007952.4	WDR83OS
255	RAC2	LMNA	NEDD4L	CHST5
256	LSP1	LILRA4	NDUFB8	S100A6
257	LIMD2	KLLN	TMEM160	IFI6
258	GNB2	JAK1	FAM3C	CALHM6
259	WAS	IL4R	AHDC1	PTCH2
260	RPS12	IGHD	TALDO1	RPL10A
261	FXYD5	ICAM1	FXYD5	ATP5MC3
262	CLIC1	GMFB	TYMP	RNASET2
263	EEF1B2	FAU	BRK1	COX6B1
264	HINT1	DPP6	PFDN5	AD000090.1
265	ATP5F1D	CD79B	EIF1AY	RASGRP2
266	ATP5MC2	CCDC88A	TPI1	CTLA4
267	EIF3K	CALHM6	NSMCE1	MYL6
268	BCAP31	BHLHE40	NDUFB2	EIF3G
269	RPLP1	BANK1	SNX17	SH3BP5
270	TPI1	AL031733.2	COL8A1	ATP5MC1
271	ZNF688	ACTG1	NDUFA12	UQCR11
272	ARPC3	ZFP36L1	CD48	RPL14
273	RPL9	Z93241.1	TMEM107	BLOC1S4
274	BRK1	YPEL3	PELI1	LAG3
275	MYL6	TUBA1B	RBM38	BSG
276	PPP1CA	TNFRSF13C	TMEM256	EIF3K
277	RPS3	TNFAIP3	ZBTB10	ALOX5AP
278	GAPDH	SRSF7	ARRDC3	TSC22D3
279	UQCR10	SNHG7	UBXN6	NDUFS7
280	CCNI	SLC7A5	PFN1	ATP5MF
281	OAZ1	SERP1	SPI1	FTH1
282	PRELID1	SERF2	CELF4	PTOV1
283	APRT	SCYL3	SH3BGRL3	ATP5MC2
284	GYPC	RPSA	MYO10	TMEM203
285	STUB1	RPS6	ANAPC11	CAPZB
286	RPS19	RPS24	PSMD8	TMEM258
287	CXXC5	RPL35A	CD83	SNRPD2
288	RPL36AL	RPL32	TMSB10	CALM1
289	ATP5MG	RPL23A	TAGLN2	PRRC2C
290	TRAPPC1	RPL21	BAX	SERP1
291	RPS4Y1	RPL10	RPSA	XAF1
292	RPS18	PTPN6	RGPD5	YWHAH
293	GNG5	PRDX1	FKBP1A	AP2S1
294	FTH1	PPIA	ARF6	EEF1B2
295	GPSM3	PARP8	SOD1	FCGR2B
296	IFITM1	PABPC1	FKBP8	DAAM1
297	C19orf53	P2RY8	AGO2	SH2B2
298	PDLIM1	NRGN	MTRNR2L12	2023-03-01
299	HSPA8	NME2	TACC2	SRSF5
300	CHCHD10	MX1	RPL10A	AL928970.1
301	ANXA11	MIR155HG	SLC35E3	PIGR
302	KHDRBS1	MIDN	SNRPA	RNF187
303	FKBP8	LY6E	FCMR	CD83
304	MARCKSL1	LINC01480	SGK1	RNF220
305	DAAM1	KLF15	AD000090.1	NSMCE3
306	PKM	IGKV4-1	NDUFA13	GTPBP6
307	COX4I1	IFI6	CCT3	RAC1
308	SYNGR2	HSP90AB1	LINC01857	SYNGR2
309	IFI44L	HSP90AA1	NBPF12	PEBP1
310	NOP53	FNBP4	PLAG1	ANAPC11
311	TCL1A	FCRL5	NAA38	ZFP36L2
312	ATP6V0E1	FCMR	TUFM	EIF4A2
313	FKBP1A	EIF2AK2	ARHGEF26	CMPK1
314	SOD1	EAF2	XAF1	NDUFA12
315	BST2	DDX21	TSIX	EDF1
316	C9orf16	DDIT4	DDIT3	CYBC1
317	PRDX5	CST3	APOBEC3G	PPIB
318	TALDO1	COTL1	CHMP4A	HIGD2A
319	ICAM3	CD82	DRAP1	TTN
320	CD99	CD44	BRI3	ARPC2
321	NCF1	CCND3	GRN	PFKL
322	IFI27	CCL4	SSH1	GABARAPL2
323	RPS6	CAVIN2	S100A4	GTF3A
324	HLA-DMA	CALM2	ALKBH7	SELENOW
325	ELOB	BMP8B	HIST1H1D	SHISA5
326	ERP29	ATP6V0C	IGHV4-59	PABPC1
327	AC007952.4	ATF7IP2	CALHM6	PSMB8
328	DRAP1	ARF6	KHDRBS1	RPL18
329	FCRLA	AC025048.4	MRPL52	IGKV1-37
330	MIF	ZNF791	CXXC5	ODC1
331	NDUFB11	ZNF644	TMEM219	CNN2
332	RPS21	ZNF451	NEUROD1	C12orf57
333	SF1	ZNF37A	ALOX5AP	OAZ1
334	KRTCAP2	ZNF331	LINC01873	IL16
335	NDUFB10	ZNF292	ZNF121	POLR2L
336	UBXN1	ZNF26	METTL8	PSMA7
337	SPCS1	ZNF121	INPP5F	RPL36AL
338	CD69	ZFY	RAC2	SMARCB1
339	ACTG1	ZFAS1	RIN2	GLRX5
340	ARL6IP4	ZEB1-AS1	FCGR2B	COX8A
341	TUFM	ZBTB32	PMAIP1	SELL
342	FIS1	ZBTB20	RPL14	YWHAB
343	ODC1	ZBTB10	FAM107B	SMDT1
344	COX5B	ZADH2	SHISA2	TRA2B
345	SH3BP5	Z95114.1	SSU72	RBBP6
346	KRT10	YWHAZ	PLD4	FCER1G
347	SSH1	YWHAH	DAD1	NBPF19
348	CCT3	YWHAB	RHOA	TMEM160
349	RPL35A	YTHDC1	UQCRQ	SELENOH
350	EIF3F	YLPM1	MNDA	SSR2
351	TKT	YIPF4	FCRL5	SSH1
352	SSU72	YBX3	TNFSF13B	NCF1
353	ARF5	XRCC6	DNMT3A	VAMP8
354	COMMD6	WNK1	AC003681.1	PTP4A2
355	WDR83OS	WDR83OS	SIX3	TMEM179B
356	PGLS	WASHC4	LINC00504	EEF2
357	CFL1	WAS	Z93241.1	KLLN
358	BAX	WAC	LINC02503	LSM10
359	TUBA1B	VPREB3	TRAPPC1	ATP5F1B
360	DAD1	VOPP1	FAAP20	ATP5IF1
361	RALY	VIM	HNRNPA1	COX4I1
362	PSMB6	VAMP8	GRASP	FLOT2
363	PEBP1	UTRN	AL022322.2	ANXA6
364	HLA-DQA1	USP9Y	NDUFS7	ISG15
365	EEF2	USP9X	LINC01215	COX7A2
366	FOS	USP7	CLN5	RGCC
367	FAAP20	USP53	2023-03-06	TSTD1
368	BTF3	USP36	GADD45B	TUBB
369	UQCRB	USP34	CACNA1A	LAMTOR4
370	LSM2	USP18	APOOL	GPR85
371	XAF1	USP16	CREBRF	FOSB
372	PPDPF	USP15	EIF4A1	MS4A1
373	CHCHD2	UQCRQ	ARIH1	S100A12
374	TMA7	UQCRH	ANK3	UQCRQ
375	PGK1	UQCRB	IER5	GDI2
376	KLF6	UQCR11	MYL9	LBH
377	SPI1	UQCR10	NDUFB10	SUMO2
378	MACF1	UPF2	ZFP36L2	SPATS2L
379	TMEM219	UNC93B1	RPL35A	PPP2R1A
380	PTPRC	UBXN6	FCN1	CCNQ
381	C1QBP	UBXN1	CITED2	MEF2C
382	EIF3G	UBL5	CHMP1B	XRCC6
383	CAPZB	UBE2L6	FAM133B	UBALD2
384	CORO1A	UBE2J1	PSMA1	POLD4
385	AD000090.1	UBE2D2	PRRG3	IGHV3-7
386	PSME1	UBB	FOS	SIX3
387	UBE2D2	UBALD2	TP53INP1	SKP1
388	CD83	UBA52	TNFAIP3	LEF1
389	SUMO2	TYROBP	LIMD2	DPP6
390	COL8A1	TYMP	SYNE1	ATP5MG
391	RASGRP2	TXNL4A	TUBA1B	RPL9
392	AES	TUT4	CLIC1	USP53
393	RNASET2	TUFM	ZNF331	DNPH1
394	PSMD8	TUBB1	EEF1G	CUTA
395	GRINA	TUBB	NCOA1	SMAP2
396	HSPB1	TTN	VCAN	CCDC88A
397	IFI6	TTC7B	TTN	MACF1
398	TMEM258	TSTD1	MARCKS	LILRA4
399	IFITM3	TSR3	RGS2	TRMT112
400	ATP5MC3	TSPYL1	RNASE6	HLA-DMA
401	SHMT2	TSPAN3	PRDX1	ARF6
402	UQCR11	TSPAN13	BLCAP	PPP1R15A
403	COX6B1	TSIX	MSI2	AC025048.4
404	SNRPA	TSHZ2	TRIM56	FAM129C
405	SNRPD2	TRPV3	CD69	ATP6V1G1
406	SRP14	TRPM7	TKT	LINC01480
407	SERP1	TRMT112	PARP14	NF1
408	MSR1	TRIR	NFKB1	HMGN3
409	ATP5MF	TRIM56	OAS3	AL157402.2
410	COX8A	TRIM38	CD37	UBE2L6
411	RGPD4-AS1	TRIM22	NMD3	FAM96A
412	CALHM6	TRAPPC2L	AC245297.3	S100A11
413	NF1	TRAPPC1	CYB5A	JUN
414	YWHAZ	TRAF3IP3	UCP2	HNRNPA1
415	TSTD1	TRAC	CCDC170	SLC25A5
416	S1PR4	TRA2A	AC087473.1	THBS1
417	ALKBH7	TPI1	NBPF19	ANXA1
418	RPS8	TP53INP1	MDM4	ATP5MD
419	ALOX5AP	TOMM7	MKNK2	HLA-DQA1
420	PPIB	TOB2	STAT1	LDHB
421	RPL4	TNRC6B	NBPF9	GRN
422	HIGD2A	TMEM259	TTC7B	UNC93B1
423	ATP6V0C	TMEM258	ATP5IF1	CD19
424	NDUFS7	TMEM256	COX5A	CFL1
425	CHST5	TMEM219	AL121944.1	COX6A1
426	MRPS34	TMEM212	UPF2	DDX3X
427	RPL36	TMEM203	COTL1	NOP53
428	SIX3	TMEM179B	NPIPB5	HERPUD1
429	EDF1	TMEM160	Z95114.1	ARL6IP5
430	AURKAIP1	TMEM156	CYBC1	ABCA6
431	SHISA5	TMEM107	MXI1	PARP14
432	NENF	TMA7	GPR183	HIST1H1D
433	ATP6V1G1	TKT	RPL18	CLNK
434	DCXR	TIAL1	EIF3K	IRF1
435	PTP4A2	THBS1	CORO1B	AC007952.4
436	FCGR2B	TGFB1	ATP5MC1	ATP6V0C
437	CCT7	TCOF1	CEMIP2	LINC02043
438	MYL12A	TCL1B	RPS15A	REL
439	SNX17	TCF4	INTS6	UQCRH
440	MZT2A	TCF25	ODC1	PCAT5
441	GABARAPL2	TCAF2	NFKBIZ	RNASE6
442	C12orf57	TBCA	HMGCS1	MYL12A
443	EIF4A2	TBC1D10C	NF1	AC106820.2
444	UBB	TANK	ZADH2	GSTP1
445	VAMP8	TALDO1	RPS21	RPL39
446	TNRC6B	TAGLN2	PSMB6	UBXN1
447	PSMA7	TAF1D	RPS3	MYL9
448	GTF3A	TAF15	CDKN1A	FCER2
449	SMARCB1	TACC2	AC013394.1	HVCN1
450	TRA2B	SYS1	SDC3	RGS10
451	REL	SYNGR2	EGR1	AMFR
452	SELENOH	SWAP70	RPS14	ALDOA
453	ATP5IF1	SUMO2	PKM	ANAPC16
454	ZFP36L2	STX7	DCK	NKG7
455	NPIPB5	STUB1	PTPN7	CITED2
456	RPS24	STK4	RPS27L	NAA38
457	MRPL52	STK17B	ARL6IP1	PSMB9
458	ATP5F1B	STAT1	SHMT2	SF3B2
459	ATP5MC1	STAG2	PRR13	LAT2
460	PSMB8	SSU72	NBPF10	SIAH2
461	CNN2	SSR2	EIF2AK2	ZNF331
462	EEF1A1	SSH1	RDH13	PHB2
463	AP2S1	SRSF9	JARID2	RPS12
464	TUBB	SRSF5	KCNQ1OT1	SNX2
465	YWHAB	SRSF3	USP7	S100A4
466	RBBP6	SRSF2	RPLP1	USP7
467	TMEM256	SRSF11	HSPA8	BLCAP
468	POLR2L	SRSF10	IGLC3	AXL
469	ZNF331	SRRM2	DAAM1	SQSTM1
470	SELL	SRP14	UQCR10	CALM2
471	SSR2	SREK1	DDX3Y	NPIPB4
472	LAMTOR4	SPTBN1	MYO9B	RPL4
473	LBH	SPI1	ATP6V0E1	MSR1
474	LSM10	SPEN	CREBBP	IL7R
475	IL16	SPCS1	DDX47	ADTRP
476	HNRNPDL	SPATS2L	AURKAIP1	BTF3
477	COX7C	SON	INTU	AHDC1
478	LINC02503	SOD2	ANXA2	DBI
479	XRCC6	SOD1	RPS27A	EIF3H
480	RPL22	SNX3	PDLIM1	TRAC
481	OPHN1	SNX29	IGHV5-78	TAF1D
482	UBXN6	SNX22	TNF	TNF
483	CUTA	SNX2	PIM1	CTDSP1
484	NDUFA12	SNX17	BRAF	LIX1
485	SF3B2	SNRPG	C6orf48	PELI1
486	RPS3A	SNRPD2	PER1	TSPAN13
487	MEAF6	SNRPA	BTLA	HCST
488	CMTM7	SNHG9	RCC1	TBCA
489	GSTP1	SNHG8	ATP5MC2	RPS3
490	PPP1R15A	SMG1	SRSF2	OPN3
491	SKP1	SMCHD1	C19orf53	GADD45B
492	CHMP4A	SMARCB1	APRT	DNAAF4
493	S100A12	SMARCA2	ADD2	YWHAZ
494	MPV17L	SMAP2	ZNF37A	FYB1
495	C6orf48	SLITRK2	EVI2B	NMNAT3
496	USP7	SLC38A1	RPL36AL	VPREB3
497	INTU	SLC35E3	OPHN1	NR4A2
498	NEUROD1	SLC34A2	UTY	GNLY
499	NR4A2	SLC2A3	AC058791.1	IL1B
500	AL157402.2	SLC25A6	NT5E	TGFB1
501	CMPK1	SLC25A5	PEX26	NDUFA13
502	CIRBP	SLC1A6	RASGEF1B	AIF1
503	RPL24	SKP1	MYO9A	PPP1R14A
504	SELENOW	SKIL	ANXA11	CD24
505	POLD4	SIX3	ERP29	ATP5F1E
506	ANAPC11	SIPA1L1	COL9A2	SLITRK2
507	CYBC1	SIAH2	EEF1B2	PRRT2
508	EIF4A1	SHOC2	HSPA1B	CD22
509	LDHB	SHMT2	GTF3A	PTPRC
510	IFT57	SHISA5	MAP3K2	ANKRD36
511	ALDOA	SHISA2	SAMD9L	RPS19
512	SLC25A6	SH3BP5	ZNF791	UBL5
513	FAM96A	SH3BGRL3	GOLGA4	CCL4
514	LYL1	SH2B2	TSPAN13	AC103591.3
515	TRMT112	SGK1	VOPP1	ZFP36
516	NPM1	SFT2D2	AXL	RPS27A
517	CHPT1	SFPQ	SKIL	TUBA1A
518	NPIPB4	SF3B2	RPS18	TMEM259
519	NMNAT3	SETX	KDM6B	PER1
520	NEAT1	SETD2	TSC22D3	TNFSF13B
521	COX6A1	SERPINA1	ARID1B	RNH1
522	UQCRQ	SERINC1	TMEM258	TNRC6B
523	DBI	SENP5	PTP4A2	PTPN6
524	PFKL	SEMA7A	ZBTB32	CD3E
525	TMSB4X	SELENOW	GABPB1	PLP2
526	PHB2	SELENOH	EZH2	MTRNR2L1
527	PTGES3	SELENOF	TTTY15	ATOX1
528	JUN	SEC62	AC026979.2	CCL5
529	GRASP	SDC3	ARPC3	TSPAN3
530	CREBBP	SCAF11	SLC7A5	SNX29
531	HEXIM1	SASH3	ERH	NBPF26
532	FLOT2	SARAF	PPP2R5C	RPL22L1
533	CD19	SAMD9L	RNH1	LMNTD1
534	LINC00504	S1PR4	SERINC1	ID3
535	ARL6IP5	S1PR1	CD27	IGFBP4
536	SEMA7A	S100A6	MYADM	NEAT1
537	ARPC5	S100A4	OAZ1	ITM2C
538	SKIL	S100A12	CHCHD10	AL360012.1
539	ATP5MD	S100A11	EIF2AK3	TTC7B
540	S100A11	S100A10	USP9X	DDIT3
541	UBE2L6	RUNX3	RHOB	CIB1
542	BSG	RSRC2	CCNI	DNMT3A
543	LAT2	RSF1	AACS	TCL1B
544	IRF1	RPS6KA6	PPP2CA	PTMS
545	SLC25A5	RPS27L	BCL2L11	IFI16
546	LMNTD1	RPS27A	POLR2J3.1	ARHGEF26
547	GLRX5	RPS25	CCL4	S100A10
548	HMGN3	RPS19	SMAP2	RIPOR2
549	UQCRH	RPS15	SIPA1L1	CD14
550	AC087473.1	RPS13	PRMT5-AS1	RCC1
551	TBCA	RPS12	HINT1	EIF3F
552	MIDN	RPLP1	LILRA4	C6orf48
553	ZNF37A	RPLP0	NUP58	MEAF6
554	LPIN1	RPL9	JUNB	PMAIP1
555	TCL1B	RPL7A	PPP1CA	EIF4A1
556	CD96	RPL6	GSTP1	SYS1
557	MTRNR2L4	RPL5	DNAAF4	SARAF
558	PSMB9	RPL4	TSTD1	RPS27L
559	LIX1	RPL36AL	C6orf62	PTMA
560	PSME2	RPL35	CCNT2	CD27
561	BIN1	RPL27	OGT	CLLU1OS
562	FAM214A	RPL24	MACF1	INTU
563	UBL5	RPL22	POLR2L	MCMDC2
564	CREBRF	RPL18A	SYS1	AFF3
565	ANAPC16	RPL15	UBE2L6	IRF7
566	NAXE	RPL14	CCDC141	CTSH
567	UTRN	RPL11	IGLC2	RPLP1
568	PPP2R1A	RPL10A	RPAP2	TIAL1
569	ATF7IP	RPAP2	ARID1A	NFKBID
570	GPR85	ROR1	MON2	TRIR
571	KDM6B	ROCK1	TGFB1	GPX4
572	PELI1	RNMT	ICAM3	CYB561A3
573	BHLHE40	RNH1	ATF7IP2	IL4R
574	CD79A	RNF220	CNOT1	CREBRF
575	DDX5	RNF213	LENG8	FAM107B
576	HLA-DPB1	RNASET2	KLF6	LY6E
577	FCRL1	RNASEK	RPL36	ERH
578	BPTF	RNASE6	HIST1H1E	UBXN6
579	GADD45B	RLF	ZFY	IGKV4-1
580	PMAIP1	RIN2	CUTA	PPBP
581	S100A10	RHOH	PIK3IP1	DDX21
582	OR2M3	RHOF	PET100	EVL
583	TAF1D	RHOA	USP18	SERPINA1
584	THBS1	RGS2	GDI2	NDUFA1
585	FYB1	RGS16	HERC1	DBNDD1
586	CIB1	RGS10	TUBA1C	IFT57
587	ANK3	RGPD5	PIGN	FILIP1L
588	DDIT3	RGCC	GPSM3	PSME2
589	TNF	RFTN1	SH3BP5	CDKN1A
590	CDKN1A	RERE	RAC1	MTRNR2L10
591	AC026979.2	REL	ATP5MF	NDUFA3
592	TTC7B	RDH13	NFKBID	SNHG8
593	NDUFA1	RCC1	MAP4K4	MTRNR2L4
594	KMT2A	RC3H1	AC090114.2	HIST1H1C
595	CALM2	RBM6	GNG5	LINC01303
596	RPL15	RBM5	CFAP20	AL161908.1
597	NCOA1	RBM39	USP16	TBC1D10C
598	RIPOR2	RBM38	RPS12	FCRL1
599	AC119396.1	RBBP6	CD24	L1TD1
600	TRIM56	RB1CC1	GYPC	RHOF
601	IFI30	RASGRP2	ELK3	CORO1A
602	MTMR6	RASGRP1	RPL34	BHLHE40
603	ZNF26	RASGRF1	AL356608.1	NDUFB1
604	TMEM107	RASGEF1B	OLMALINC	VOPP1
605	DPP6	RARA	WNK1	IGHV5-78
606	NEDD4L	RANBP2	FAM214A	MIR155HG
607	TSPAN13	RAN	S100A6	CHCHD2
608	PCAT5	RALY	SAMSN1	IFIT3
609	BOD1L1	RALGPS2	JCHAIN	RAB21
610	HIST1H1D	RACK1	DCUN1D3	FAM3C
611	SNX2	RAC2	HEXIM1	AGO2
612	ADD2	RAC1	SERTAD1	IGKJ5
613	CD22	RABGAP1L	ARF5	LINC00504
614	DDX47	RABEP1	MICAL3	ARPC5
615	TMEM160	RAB30	STAG2	CD3D
616	KCNQ1OT1	RAB21	ATP5MG	IGKV3-11
617	EIF3H	RAB11FIP1	NMNAT3	SERTAD1
618	PER1	PTPRC	EYA1	PET100
619	CD79B	PTPN7	ATP5ME	ANK3
620	DDX21	PTP4A2	S100A10	NSMCE1
621	IL4R	PTOV1	PPP1R16B	MPV17L
622	LY6E	PTMS	TSPYL1	RGPD5
623	MTRNR2L12	PTMA	CD99	LYN
624	TMEM203	PTGES3	KDM2A	SNHG9
625	TSPAN3	PSME2	LPIN1	PSME1
626	SMG1	PSME1	FIS1	TCAF2
627	EVL	PSMD8	MOB3A	AC026979.2
628	ZADH2	PSMB9	LAT2	CLEC2D
629	AGO2	PSMB8	KLF10	MYL12B
630	RIN2	PSMB6	CELF1	LINC02365
631	PLK3	PSMA7	COX8A	BRD2
632	RNASE6	PSMA3-AS1	IRF4	SESN1
633	POLR2J3.1	PSMA1	LGALS1	GOLGA4
634	NMD3	PRRT2	SFT2D2	DUSP2
635	USP36	PRRC2B	BACH1	SKIL
636	PLP2	PRR7	HMGN3	MT2A
637	YWHAH	PRR13	RHOF	BLK
638	CD24	PRPF4B	CSNK1D	TMA7
639	TCAF2	PRMT5-AS1	ZNF451	CCDC170
640	GOLGA4	PRKCB	RPL27	BPTF
641	SERTAD1	PRELID1	RPL22L1	BCAS4
642	CCNQ	PRDX5	PKN2	IFI30
643	BRD2	PRDM2	FAM126B	AL024508.2
644	VPREB3	PPP3CC	EP300	COMMD6
645	PTPN6	PPP3CA	DEGS1	SDC3
646	ARL6IP1	PPP2R5C	PHACTR1	CELF2
647	IRF7	PPP2R1A	BOD1L1	TUBA1C
648	SAMD9L	PPP2CA	MX1	ANXA2
649	ID3	PPP1R16B	RARA	CD96
650	HIST1H1E	PPP1R15B	PPP3CA	ICAM1
651	GPX4	PPP1R14A	BTAF1	AKAP9
652	SARAF	PPP1CA	MARF1	TCF4
653	ICAM1	PPIB	OR2M3	LPIN1
654	SRSF2	PPDPF	ARL6IP4	NOSIP
655	TMEM179B	POLR2L	WAC	UTRN
656	CAP1	POLR2J3.1	HERPUD1	NBPF14
657	CCND3	POLR2A	CCDC66	OAS3
658	HIST1H1C	POLD4	TMSB4X	HMGCS1
659	AC092171.3	PNISR	TMEM156	TRAPPC2L
660	YIPF4	PMAIP1	ACTG1	BAX
661	ITPR1	PLP2	LYN	VCAN
662	USP9X	PLK3	BRD4	HLA-DPB1
663	CHD2	PLEKHF2	RAB11FIP1	OAS1
664	NDUFB1	PLEKHA2	TNRC6B	KMT2A
665	GNLY	PLD4	CCR6	CHMP4A
666	MDM4	PLAG1	MYL6	SRSF7
667	IFI16	PLAC8	AMFR	BMP8B
668	PPBP	PKN2	SENP5	RPS21
669	NAA38	PKM	KMT2A	KLK1
670	SESN1	PIM2	GAPDH	ATP5ME
671	RAB21	PIM1	RALY	ZFAS1
672	ARIH1	PIGN	IL7R	SRP14
673	CCL5	PHTF1	ANKRD36	DCUN1D3
674	IFIT3	PHF3	FCRLA	TMEM107
675	EIF2AK2	PHB2	USP36	RHOB
676	PRDM2	PHACTR1	IFITM2	TSIX
677	CLEC2D	PGLS	NDUFB11	SON
678	GRN	PGK1	NBPF14	IER2
679	MYO10	PFKL	OSER1	TMSB4X
680	NBPF11	PFDN5	MTA2	CXCL8
681	CLN5	PEX26	VPREB3	UBB
682	KCNG1	PET100	CCT7	EIF2AK2
683	CTSH	PER1	ARID5A	PLD4
684	APOOL	PEBP1	CALM2	MBNL1
685	SH2B2	PDLIM1	CHURC1	USP18
686	CCDC170	PDE4D	CHD4	RALGPS2
687	TRPV3	PCSK7	KDM5D	CD79A
688	KLLN	PCM1	PEBP1	HNRNPDL
689	SLITRK2	PCF11	MS4A1	KDM6B
690	TIAL1	PCDH11X	PPP1R15B	MTMR6
691	LINC01873	PCAT5	ELL2	STK17A
692	ELK3	PAX5	ID3	UBE2J1
693	PRMT5-AS1	PAN3	PRRC2C	MSN
694	AHDC1	OTUD1	SPTBN1	ATF7IP
695	SLC7A5	OST4	SOD2	BOD1L1
696	FAM107B	OSER1	PRR7	ADD2
697	BTAF1	OSBPL8	HUWE1	LINC02503
698	AKAP9	OR2M3	FCER1G	ITPR1
699	MBNL1	OPN3	EIF4A2	CCND3
700	CYB561A3	OPHN1	FYB1	NRGN
701	PPP1R14A	OLMALINC	DCP1A	NMD3
702	ARID1A	OGT	BIRC3	RBM6
703	TNFAIP3	OGA	TCL1B	USP9X
704	IGKV4-1	ODC1	BBX	SELENOF
705	AC003681.1	OAS3	MFSD14A	KLK2
706	MYCBP2	OAS1	KRTCAP2	GRASP
707	OGT	NUP88	CFLAR	HMGA1
708	PPIA	NUP58	GNAI2	PF4
709	DUSP2	NUCKS1	SHISA5	AC119396.1
710	RPS27L	NT5E	CCND3	HIST1H4C
711	CD14	NSMCE3	RLF	DDX5
712	CHMP1B	NSMCE1	SMARCA2	ACTR3
713	MTRNR2L10	NPM1	AL158850.1	ZBTB10
714	PIGN	NPIPB5	NKTR	CREBBP
715	NKTR	NPIPB4	VAMP8	COX6C
716	NDUFA3	NOSIP	SMARCB1	COL8A1
717	PEX26	NMNAT3	BCL7A	EIF3L
718	TOB2	NMD3	IFT57	GNAI2
719	ERH	NKTR	AC114760.2	RPS15A
720	HNRNPF	NINJ1	ZNF26	ISG20
721	IKZF3	NIN	NFKBIA	BIN1
722	AC245060.6	NFKBIZ	DBI	ACP5
723	ASH1L	NFKBIB	KAT6A	MYO9A
724	EP300	NF1	GMFB	LILRB4
725	HLA-E	NEUROD1	MIF	C1QBP
726	MYL12B	NENF	UBXN1	JAK1
727	MTRNR2L11	NEDD4L	C12orf45	IFIT1
728	ANXA2	NDUFS7	ANKRD11	SMCHD1
729	BCOR	NDUFB8	EBF1	CHMP5
730	PRRG3	NDUFB2	RNASEK	PRKCB
731	SQSTM1	NDUFB11	C9orf16	HIST1H2AC
732	IL6	NDUFB10	BCL2	CAVIN1
733	IRF4	NDUFB1	KRT10	ATRX
734	TBC1D10C	NDUFA3	UQCR11	APOOL
735	SERPINA1	NDUFA13	RPL22	NME2
736	RNH1	NDUFA12	ATP5F1E	MIDN
737	NINJ1	NDUFA1	IL16	COL9A2
738	IER2	NCOA3	BIN1	RPS6
739	CNOT7	NCOA1	ANXA6	Z95114.1
740	SNHG9	NCF1	TRA2B	HLA-E
741	RNF213	NBPF9	CBX3	CHD2
742	PPP1R15B	NBPF26	HNRNPH1	MTRNR2L12
743	CELF4	NBPF19	ZC3HAV1	TSHZ2
744	CTDSP1	NBPF14	PCSK7	HNRNPF
745	CD47	NBPF12	PSMA3-AS1	OGT
746	SFT2D2	NBPF11	UBE2D2	KDM5A
747	BLK	NBPF10	DDX3X	CYCS
748	AL356608.1	NAXE	UTRN	NFKB1
749	ANKRD44	NAPSA	RASGRP2	CHMP1B
750	SGK1	NACA	ATF4	PDE4D
751	RASGRP1	NAA38	ARPC2	TRPV3
752	TGFB1	N4BP2L2	NDUFA3	TRIM56
753	ELL2	MZT2B	RPS19	SEC62
754	RGS10	MZT2A	CAPZB	LCK
755	OAS3	MYO9B	YIPF4	MYCBP2
756	SRSF7	MYO9A	LSM10	HIST1H1E
757	EIF2AK3	MYO10	SLC1A6	SAMSN1
758	RHOB	MYL9	SPATS2L	RPL35A
759	ATRX	MYL6	ASH1L	PCDH11X
760	SAMSN1	MYL12B	FLOT2	NINJ1
761	BLCAP	MYL12A	C1QBP	POLR2J3.1
762	C6orf62	MYH9	WDR83OS	YIPF4
763	SDC3	MYH11	CYCS	LINC01215
764	UPF2	MYCBP2	HMGA1	AL158850.1
765	FUS	MXI1	ELOB	MNDA
766	MYO9A	MX2	PIM2	ZADH2
767	DENND4A	MTRNR2L4	COX5B	USP36
768	ELF1	MTMR6	LBH	NPM1
769	RNF220	MTA2	S1PR1	AC058791.1
770	FAM126B	MSR1	KIF9	NBPF9
771	MAP4K4	MSN	LIX1	MYO10
772	DNPH1	MSI2	HIP1R	NUCKS1
773	ATP5ME	MRPS34	POLD4	USP9Y
774	C12orf45	MRPL52	RBBP6	EAF2
775	ZNF638	MPV17L	RNMT	DDX47
776	SOCS1	MON2	PRRC2B	HMGN2
777	PRKCB	MOB3A	ATP5MD	EIF1AY
778	DBNDD1	MNDA	JUN	EYA1
779	OGA	MKNK2	RBM5	PAX5
780	BACH2	MIF	OGA	FOXP1
781	PET100	MICAL3	AIF1	PLK3
782	FAM3C	MFSD14A	PPP2R1A	SNHG25
783	PF4	METTL8	ALOX5	RPS18
784	OAS1	MEAF6	RC3H1	ROR1
785	CELF1	MDM4	TUBB	BRI3
786	UBE2J1	MCL1	LY6E	NBPF11
787	DDX24	MBNL1	AES	USP16
788	UNC93B1	MARF1	LY9	STAT1
789	STAT1	MARCKSL1	SPCS1	C1orf112
790	ISG20	MARCKS	TMA7	IGHV4-34
791	CCNL1	2023-03-06	NPIPB4	BCLAF1
792	SLC35E3	2023-03-03	TRPM7	SEMA7A
793	CCDC66	2023-03-01	SETD2	RGS2
794	RASGEF1B	MAPK8IP2	KCNB1	HLA-F
795	PAX5	MAP4K4	POLR2A	CNOT7
796	INPP5F	MAP3K2	TCF25	TNFAIP3
797	ACP5	MAP3K1	MTMR6	UPF2
798	HIST1H4C	MAP1LC3B	AMD1	IKZF3
799	IGFBP4	MANBA	PRDX5	IL6
800	HNRNPH1	MACF1	NBPF11	UBC
801	BCL11A	LYST	DUSP5	NKTR
802	CXCL8	LYL1	RANBP2	C6orf62
803	BCAS4	LY9	IFI16	RASGRP1
804	USP18	LY86	PAX5	CIRBP
805	ATF3	LSP1	RERE	OTUD1
806	KDM5A	LSM2	OST4	NEUROD1
807	ITM2C	LSM10	SELL	CAP1
808	MT2A	LRRK1	TBCA	PRDM2
809	ACTR3	LPIN1	CLEC2D	LRRC75A
810	VCAN	LMNTD1	BTN3A2	BTBD9
811	BTN3A2	LIX1	ICAM1	RASGRF1
812	KMT2E	LITAF	CD19	PIK3IP1
813	ZNF121	LINC02503	LDHB	ASH1L
814	KLF10	LINC02365	DGKD	IFI35
815	OPN3	LINC02043	H2AFX	TYMP
816	PPP2R5C	LINC01873	HIST1H4C	SRSF2
817	BTBD9	LINC01857	ZNF644	CELF1
818	NFKBIZ	LINC01781	USP34	APOBEC3G
819	JMJD1C	LINC01303	SNRPD2	FCGRT
820	LITAF	LINC01215	MIDN	BCL2A1
821	HERC1	LINC00504	BIRC6	PTGES3
822	CD27	LIMD2	SKP1	BCL11A
823	NME2	LILRB4	TRAF4	VIM
824	CYCS	LGALS1	PLK3	PPP3CC
825	IFIT1	LENG8	YLPM1	LITAF
826	COX6C	LDHB	2023-03-01	FAM118A
827	MARF1	LCP1	SREK1	CCR7
828	GMFB	LCK	HLA-DQA1	TOB2
829	SELENOF	LBH	IFRD1	FAM126B
830	EYA1	LAT2	PSMB8	DUSP5
831	YLPM1	LARGE1	PHTF1	COX7C
832	PTPN7	LAMTOR4	PGK1	BCL2
833	LARGE1	LAG3	MTRNR2L1	EVI2B
834	SEC62	L1TD1	SETX	OPHN1
835	LMNA	KTN1	LRRK1	LINC01857
836	USP34	KRTCAP2	ARL6IP5	FAM133B
837	RBM5	KRT10	ITPR1	ACAP2
838	KDM5D	KMT2E	NUP88	NCOA1
839	EIF5	KMT2C	SOCS1	EBLN3P
840	ATF4	KMT2A	EIF1AX	ZNF638
841	NRGN	KLK2	PABPC1	TMEM156
842	DCUN1D3	KLK1	ATP6V0C	CCR6
843	MSI2	KLF10	ALDOA	SRSF11
844	BCL2L11	KIF9	TNFRSF13C	CD47
845	IER5	KIAA1551	CDK12	MDM4
846	RGS16	KIAA0040	RPL9	INPP5F
847	ACAP2	KHDRBS1	ACP5	SMG1
848	PLD4	KDM6B	SMDT1	TMEM212
849	SENP5	KDM5D	RB1CC1	PTPRCAP
850	BLOC1S4	KDM5A	AL157402.2	AC092171.3
851	OLMALINC	KDM2A	TIAL1	MARF1
852	LAPTM5	KCNQ1OT1	PSME2	ELK3
853	USP9Y	KCNJ2	ATF7IP	ELF1
854	PSMA1	KCNG1	PAN3	HSPA1B
855	NUCKS1	KCNB1	EIF3G	OR2M3
856	ITGA4	KAT6A	EIF1B	IGLC2
857	SIAH2	JMJD1C	COL19A1	YLPM1
858	USP16	JARID2	ADAR	RPS14
859	SETX	ITSN2	DNAJB14	AL357078.1
860	ARID5A	ITPR1	LINC01781	MX2
861	PLAC8	ITM2C	GABARAPL2	DDX24
862	DCP1A	ITM2B	RAB30	EBF1
863	CFLAR	ITGB1	ATP5F1B	YPEL5
864	EIF3L	ITGA4	MEF2C	CHURC1
865	VIM	ITGA11	SEMA7A	IFITM2
866	FAM133B	ISG20	RASGRP1	MAPK8IP2
867	EBLN3P	IRF8	CLK1	AC025263.1
868	RB1CC1	IRF7	CIB1	BTAF1
869	CNOT1	IRF4	2023-03-03	LMNA
870	GTPBP6	IQSEC1	CDK13	CD40
871	SYNE1	INTU	PPP1R15A	ZEB1-AS1
872	DDX17	INTS6	AC243960.1	SAMD9L
873	EIF1	INPP5F	TUT4	NPIPB5
874	HMGN2	INPP5D	DENND4A	ZNF121
875	DDIT4	IL6	RNF213	LINC01873
876	RNMT	IL16	TAF15	EIF1B
877	MNDA	IKZF3	PCF11	ALOX5
878	PPP3CC	IKZF1	RPS8	AC062029.1
879	HMGA1	IGLC3	NFKBIB	FAM214A
880	NUP58	IGLC2	PRDM2	AP004609.1
881	BCL7A	IGKJ5	BHLHE40	PCF11
882	CCDC141	IGHV5-78	CNTRL	DDX3Y
883	IGHV5-78	IGHV4-59	ARPC5	ITM2B
884	EBF1	IGFBP4	RNASET2	RNF213
885	MX2	IFT57	TCAF2	CAVIN2
886	EZH2	IFRD1	PDE4D	RPS24
887	CHD4	IFITM2	TAF1D	SHISA2
888	ZNF644	IFI35	HSH2D	AL121944.1
889	ZNF451	IFI30	NBPF26	BCL7A
890	IGHD	IFI16	KMT2C	UTY
891	AC013394.1	IER5	KIAA0040	CFAP300
892	HIF1A	IDI1	PSMB9	AC243960.1
893	SPTBN1	ICAM3	SELENOH	IRF8
894	ZNF791	HVCN1	PPDPF	KCNQ1OT1
895	SCAF11	HUWE1	TMEM212	ZBTB32
896	EIF1B	HSPB1	CDK17	TCF25
897	TUBA1C	HSH2D	LYST	RAN
898	RARA	HNRNPH1	CAMK1D	PTPN7
899	BCL2A1	HNRNPF	FCER2	GABPB1
900	TP53INP1	HNRNPDL	SLC2A3	CFLAR
901	LY9	HMGN3	SPEN	ADK
902	SERINC1	HMGN2	CFL1	IGLC3
903	LGALS1	HMGCS1	SYNGR2	SPTBN1
904	KMT2C	HMGB1	AKAP9	AC016831.5
905	KIF9	HMGA1	UBB	TRAF3IP3
906	TRIM38	HLA-F	UQCRH	SLC25A6
907	PHACTR1	HLA-DPA1	ADAM19	DDIT4
908	ZBTB20	HLA-DMB	BCOR	ARF1
909	TRIM22	HLA-DMA	RGS16	RNASEK
910	ANKRD12	HIST1H4C	HIGD2A	IDS
911	CDK12	HIST1H2AC	IDI1	IGHV4-59
912	AL158154.2	HIST1H1D	CSNK1G3	AC093668.3
913	SRSF10	HIST1H1C	P2RY8	PSMA1
914	HUWE1	HIP1R	CHD1	UQCRB
915	RHOF	HINT1	SFPQ	BTLA
916	DCK	HIGD2A	TRMT112	EIF2S3
917	LENG8	HIF1A	COX6B1	SASH3
918	PSMA3-AS1	HEXIM1	UBL5	SFPQ
919	CLK1	HERC1	SON	RGS16
920	ATF7IP2	HCST	TRIM22	KCNB1
921	AHNAK	H3F3A	IER2	TACC2
922	HIST1H2AC	H1FX	NUCKS1	EGR1
923	TYMP	GYPC	GNAS	CORO1B
924	CHMP5	GTPBP6	CD79A	PRRG3
925	BACH1	GTF3A	BTBD9	MRPL52
926	MFSD14A	GSTP1	COMMD6	KLF10
927	WAC	GRN	RFTN1	TCOF1
928	EGR1	GRINA	EDF1	EZR
929	BTG2	GRB2	TRIM38	ATF3
930	TRPM7	GRASP	GPATCH11	AACS
931	CDK13	GPX4	MSN	AC245297.3
932	KAT6A	GPSM3	SASH3	GMFB
933	BRAF	GPR85	KDM5A	AL158154.2
934	CSNK1D	GPR183	SBDS	RNMT
935	MAP3K2	GPATCH11	RABGAP1L	PIGN
936	RUNX3	GOLGB1	FUBP1	ATF7IP2
937	NUP88	GOLGA4	CAPZA1	BCOR
938	RSRC2	GNG5	SUMO2	ANKRD44
939	CD82	GNB2	BCAS4	LY9
940	GNAS	GNAS	IFIT1	SNX22
941	CIITA	GNAI2	EBLN3P	ATP2B1
942	LINC01857	GLRX5	BAZ2A	ARL6IP1
943	ANKRD11	GDI2	PSME1	EIF1AX
944	SPEN	GCC2	IL6	SETX
945	IFITM2	GAPDH	FCRL3	CAMK1D
946	RBM38	GABPB1	RBM39	RBM38
947	PPP1R16B	GABARAPL2	BCL11A	AC087473.1
948	CFAP20	GABARAP	COX4I1	CD82
949	MX1	FYB1	CEP350	LAPTM5
950	CCR6	FXYD5	CYB561A3	OGA
951	IKZF1	FUS	RSF1	BACH2
952	CHURC1	FUBP1	EEF1A1	RASGEF1B
953	ROCK1	FOXP1	DAPP1	KMT2E
954	MICAL3	FLOT2	CHD2	ARRDC3
955	RAN	FLI1	MCL1	SERINC1
956	N4BP2L2	FKBP8	HIF1A	PHACTR1
957	CD40	FKBP1A	ELF1	TUBB1
958	SHISA2	FIS1	RPS24	LGALS1
959	RPAP2	FILIP1L	GOLGB1	CFAP20
960	LRRK1	FCRLA	PLEKHF2	SRSF10
961	RAB11FIP1	FCRL3	ZNF292	KIAA1551
962	RLF	FCRL1	C12orf57	CCDC141
963	H3F3A	FCN1	NCF1	HIF1A
964	MON2	FCGRT	RPS6	RPL24
965	NSMCE1	FCGR2B	FAM96A	MYADM
966	CD44	FCER2	MYL12A	SWAP70
967	ZBTB32	FAM96A	PHB2	CD44
968	TMEM259	FAM3C	SNRPG	PEX26
969	ATM	FAM214A	SLITRK2	MTRNR2L11
970	AKAP13	FAM133B	SNX22	SCAF11
971	ARF1	FAM129C	CELF2	PLEKHF2
972	SMARCA2	FAM126B	SELENOF	RPL22
973	MYADM	FAM118A	NDUFA1	AC013394.1
974	AACS	FAAP20	FLI1	DCK
975	MAPK8IP2	EZH2	EIF1	METTL8
976	TAF15	EYA1	DDX24	ITGA11
977	BIRC6	EVL	IKZF1	EZH2
978	COL6A3	EVI2B	CORO1A	ATXN7L3B
979	CSNK1G3	ERP29	PRKCB	BTN3A2
980	CDK17	ERH	MAP3K1	MFSD14A
981	ALOX5	EP300	LAMTOR4	AC245060.6
982	SRRM2	EML4	PPIB	LY86
983	TRAF3IP3	ELOVL5	ATP5MC3	JCHAIN
984	MKNK2	ELOB	CALM1	PIM1
985	DUSP5	ELL2	COX7A2	SFT2D2
986	GPATCH11	ELK3	MYL12B	FLI1
987	NFKBIB	ELF1	IRF1	IGHD
988	SLC2A3	EIF5A	OSBPL8	PPP1R16B
989	LCN8	EIF5	ITGB1	NFKBIZ
990	CORO1B	EIF4A2	EIF3A	MYH11
991	SNX22	EIF4A1	ATF3	JMJD1C
992	EIF1AX	EIF3L	SF3B2	DENND4A
993	FCRL5	EIF3K	TUBB4B	NT5E
994	APOBEC3G	EIF3H	TBC1D10C	PLAC8
995	HLA-DMB	EIF3G	TCF4	GNAS
996	S1PR1	EIF3F	KTN1	KDM5D
997	CBX3	EIF3E	CAP1	ZFY
998	FUBP1	EIF3A	AL360012.1	IER5
999	EIF3E	EIF2S3	SLC25A5	ATF4
1000	CAVIN2	EIF2AK3	STK17A	FCRL5
1001	JARID2	EIF1B	TRIR	DCP1A
1002	TNFRSF13C	EIF1AX	RUNX3	BBX
1003	AC243960.1	EGR1	HLA-DMA	S1PR1
1004	STK17B	EEF1D	EEF2	AC090114.2
1005	FCRL3	EDF1	UBE2J1	TUT4
1006	SIPA1L1	EBLN3P	PLEKHA2	CYB5A
1007	ZNF292	EBF1	CD22	MANBA
1008	AL158850.1	DUSP5	RABEP1	DEGS1
1009	USP15	DSP	XRCC6	IGHM
1010	SREK1	DRAP1	RPS3A	ELOVL5
1011	2023-03-03	DOCK8	AC119396.1	AL022322.2
1012	MXI1	DNPH1	INPP5D	ZNF26
1013	GCC2	DNAJB14	TOB2	IKZF1
1014	BBX	DNAAF4	SHOC2	SHOC2
1015	PIM1	DGKD	NIN	RPL34
1016	ARID4B	DENND4A	HVCN1	GCC2
1017	SASH3	DEGS1	YTHDC1	MSI2
1018	DGKD	DDX47	PSMA7	SGK1
1019	SETD2	DDX3X	MANBA	C12orf45
1020	AMD1	DDX24	CHCHD2	HLA-DMB
1021	LCK	DDX17	IKZF3	PPIA
1022	C1orf112	DDIT3	PHF3	ZC3HAV1
1023	TRAF4	DCXR	IQSEC1	PIM2
1024	SRSF3	DCUN1D3	TANK	SLC34A2
1025	RGPD2	DCP1A	CTSH	HEXIM1
1026	RPS10	DCK	EAF2	AC008946.1
1027	SLC38A1	DBNDD1	USP15	INTS6
1028	CEMIP2	DBI	CNOT7	GPR183
1029	P2RY8	DAZAP2	DDX21	MAP1LC3B
1030	MYO9B	DAPP1	CD40	PHTF1
1031	BCL2	DAD1	EVL	TRIM22
1032	MYH9	CYCS	CIITA	MTA2
1033	POLR2A	CYBC1	ZNF638	SRSF3
1034	CNTRL	CYB5A	NAP1L1	ANKRD12
1035	FAM118A	CYB561A3	RPS25	DSP
1036	BAZ2A	CXXC5	WASHC4	MXI1
1037	ATXN7L3B	CXCL8	USP9Y	MARCKS
1038	PCSK7	CUTA	YWHAB	NUP58
1039	MTA2	CTSZ	REL	RPL36
1040	CEP350	CTSH	PTGES3	CCNL1
1041	MYH11	CTDSP1	DDX5	RPS6KA6
1042	IFRD1	CSNK1G3	SERP1	ZFP36L1
1043	ADAR	CSNK1D	BTF3	HNRNPH1
1044	INPP5D	CSK	ZFP36	HSH2D
1045	RFTN1	CREBRF	PARP8	ITGA4
1046	RERE	CREBBP	PTPRCAP	AL356608.1
1047	PARP8	COX8A	ATRX	FCRL3
1048	ZFP36L1	COX7C	BRD2	KIAA0040
1049	COL9A2	COX7A2	RPL4	RIN2
1050	MOB3A	COX6C	ITGA4	PKN2
1051	LYST	COX6B1	ROCK1	TAF15
1052	ADAM28	COX6A1	TUBA1A	FCN1
1053	RPL35	COX5B	ATXN7L3B	EIF5A
1054	RSF1	COX5A	AC016831.5	AC003681.1
1055	SBDS	COX4I1	CNN2	GRB2
1056	STK4	CORO1B	IL4R	RFTN1
1057	RAB30	CORO1A	MTRNR2L6	KCNJ2
1058	HSH2D	COMMD6	PLP2	RSRC2
1059	PLEKHA2	COL9A2	HLA-DPB1	AHNAK
1060	ADD3	COL8A1	IGHD	TRIM38
1061	PHF3	COL6A3	AFF3	DUSP1
1062	PPP3CA	COL19A1	PCM1	UVRAG
1063	IGHV4-59	CNTRL	BPTF	CAST
1064	TRA2A	CNOT7	LINC00926	DAZAP2
1065	KIAA0040	CNOT1	FNBP4	PPP2R5C
1066	RABGAP1L	CNN2	TSPAN3	2023-03-03
1067	ELOVL5	CMTM7	EIF2S3	CD79B
1068	RPS6KA6	CMPK1	PRPF4B	RC3H1
1069	NCOA3	CLN5	SNHG8	AURKAIP1
1070	KCNJ2	CLLU1OS	LARGE1	N4BP2L2
1071	EML4	CLK1	PTPN6	ARID1A
1072	ADAM19	CLIC1	FUS	OSBPL8
1073	HSP90AA1	CLEC2D	ANAPC16	CLK1
1074	IQSEC1	CIRBP	SSR2	RBM5
1075	ITGA11	CIITA	COX6C	EIF3E
1076	BRD4	CIB1	HMGN2	SBDS
1077	FLI1	CHURC1	COX7C	H2AFX
1078	NR4A1	CHST5	FCRL1	PLAG1
1079	IFI35	CHPT1	COX6A1	PRPF4B
1080	MCL1	CHMP5	SRP14	SNRPG
1081	MAP3K1	CHMP4A	ANKRD44	BCL2L11
1082	OSBPL8	CHMP1B	NME2	CLN5
1083	JCHAIN	CHD4	TRA2A	ITGB1
1084	STX7	CHD2	ACAP2	WAC
1085	GRB2	CHD1	BDP1	MON2
1086	BRI3	CHCHD2	NINJ1	SENP5
1087	SOD2	CHCHD10	EIF5	HSP90AB1
1088	DOCK8	CFLAR	NCOA3	NEDD4L
1089	EIF5A	CFL1	RPL15	ARID1B
1090	ACTR2	CFAP300	RBM6	LCN8
1091	PHTF1	CFAP20	EIF3F	ZBTB20
1092	PRR7	CEP350	YPEL5	CNOT1
1093	B4GALT1	CEMIP2	MTRNR2L4	LCP1 0.00019
1094	DNAJB14	CELF4	TSHZ2	SRM
1095	MAP1LC3B	CELF2	B4GALT1	EIF5
1096	WNK1	CELF1	SNX2	LARGE1
1097	KTN1	CDK17	CCNL1	Z93241.1
1098	BDP1	CDK13	HMGB1	EIF1
1099	STAG2	CDK12	ACTR3	KAT6A
1100	NT5E	CD99	FAM129C	DAPP1
1101	CCNT2	CD96	RPS9	TTTY15
1102	LINC01781	CD79A	SLC38A1	ARIH1
1103	TSPYL1	CD48	ADD3	CBX3
1104	PRRC2B	CD47	HNRNPF	SLC2A3
1105	RABEP1	CD40	EIF5A	MX1
1106	CAPZA1	CD3D	DSP	ANKRD11
1107	PLEKHF2	CD37	ANKRD12	ROCK1
1108	PIM2	CD27	SMG1	KTN1
1109	KDM2A	CD24	HNRNPDL	NIN
1110	RANBP2	CD22	RPL24	HSP90AA1
1111	NDUFB8	CD19	ATP6V1G1	CCDC66
1112	GPR183	CD14	BCLAF1	ADAM28
1113	SNRPG	CCT7	IDS	AL121895.1
1114	MTRNR2L6	CCT3	UVRAG	ZNF451
1115	FCGRT	CCR6	IGHM	EIF3A
1116	TUBB4B	CCNT2	ACTR2	TRAF4
1117	TRAPPC2L	CCNQ	ZFAS1	CAPZA1
1118	MARCKS	CCNL1	PPIA	GPATCH11
1119	TANK	CCDC66	CD47	AC114760.2
1120	WASHC4	CCDC141	ZBTB20	SLC35E3
1121	PCM1	CBX3	PTMA	RARA
1122	PPP2CA	CAVIN1	MAP1LC3B	CIITA
1123	COL19A1	CAPZB	ATM	IFRD1
1124	HIP1R	CAPZA1	SCAF11	USP34
1125	LCP1	CAP1	KIAA1551	SF1
1126	ANXA6	CAMK1D	RHOH	ACTR2
1127	NBPF19	CALM1	ATP2B1	RAB11FIP1
1128	PTOV1	CACNA1A	BANK1	STK17B
1129	YTHDC1	C9orf16	RAN	RSF1
1130	TUBB1	C6orf62	MYCBP2	SLC7A5
1131	DSP	C6orf48	GCC2	RDH13
1132	MEF2C	C1orf112	JMJD1C	BTG2
1133	UTY	C1QBP	RIPOR2	BIRC6
1134	IDI1	C19orf53	TRAF3IP3	BACH1
1135	TRIR	C12orf57	LITAF	PARP8
1136	HMGB1	C12orf45	UQCRB	FKBP1A
1137	PDE4D	BTN3A2	EIF3L	TP53INP1
1138	EIF3A	BTLA	PPP3CC	FNBP4
1139	DAZAP2	BTG2	ADK	IRF4
1140	TUT4	BTF3	CD44	ARID5A
1141	RALGPS2	BTAF1	SARAF	ARID4B
1142	KIAA1551	BST2	HLA-DMB	TUBB4B
1143	ITGB1	BSG	BACH2	RGPD2
1144	PNISR	BRK1	LY86	CDK17
1145	PCF11	BRI3	GPX4	CACNA1A
1146	EZR	BRD4	KCNJ2	SLC38A1
1147	NBPF26	BRD2	ISG20	RB1CC1
1148	PLAG1	BRAF	ARF1	FUS
1149	SYS1	BPTF	STK17B	SOD1
1150	HMGCS1	BOD1L1	RPS6KA6	IDI1
1151	ATP2B1	BLOC1S4	AHNAK	ZNF791
1152	HLA-A	BLK	ITSN2	TNFRSF13C
1153	CELF2	BLCAP	SEC62	RHOH
1154	LY86	BIRC6	LMNA	ZNF37A
1155	RC3H1	BIN1	MYH9	OSER1
1156	CYB5A	BDP1	MBNL1	ZNF644
1157	JAK1	BCOR	NPM1	INPP5D
1158	MCMDC2	BCLAF1	SRRM2	MKNK2
1159	IRF8	BCL7A	BLK	COL6A3
1160	RHOH	BCL2L11	SRSF3	NDUFB8
1161	CHD1	BCL2	LCP1	SETD2
1162	USP53	BCL11A	PLAC8	IQSEC1
1163	ZFY	BCAS4	RSRC2	FUBP1
1164	COTL1	BCAP31	SNX29	SOCS1
1165	HVCN1	BBX	EML4	2023-03-06
1166	ADK	BAZ2A	UBC	NUP88
1167	NFKBID	BAX	SMCHD1	SYNE1
1168	ANKRD36	BACH2	ITM2B	GOLGB1
1169	OSER1	BACH1	RPL35	ADD3
1170	EVI2B	B4GALT1	HLA-E	CNTRL
1171	BANK1	AURKAIP1	DOCK8	LINC01781
1172	WDR74	ATRX	CD82	YTHDC1
1173	PKN2	ATP6V1G1	N4BP2L2	MYH9
1174	BTLA	ATP6V0E1	DUSP1	SLC1A6
1175	AL121944.1	ATP5MG	IRF8	HIP1R
1176	RAC1	ATP5MF	SF1	STK4
1177	GOLGB1	ATP5ME	HLA-F	RPS10
1178	SNHG8	ATP5MD	ADAM28	BDP1
1179	RCC1	ATP5MC3	SRSF11	TRA2A
1180	SHOC2	ATP5MC2	AL158154.2	COL19A1
1181	2023-03-01	ATP5MC1	GNLY	RABEP1
1182	TCF25	ATP5IF1	GRB2	SREK1
1183	SRSF11	ATP5F1E	IFI30	RLF
1184	DEGS1	ATP5F1D	SRSF7	LYST
1185	ITSN2	ATP5F1B	DDX17	WNK1
1186	SMCHD1	ATP2B1	EIF3H	P2RY8
1187	SWAP70	ATOX1	CD96	MYO9B
1188	EAF2	ATM	AKAP13	ITSN2
1189	NDUFA13	ATF7IP	ARID4B	CEP350
1190	CD52	ATF4	KMT2E	AMD1
1191	GABPB1	ATF3	STK4	STAG2
1192	SNX29	ASH1L	VIM	SMARCA2
1193	LINC01215	ARRDC3	LAPTM5	KMT2C
1194	FNBP4	ARPC5	PTPRC	TANK
1195	TMEM156	ARPC3	CAST	PSMA3-AS1
1196	ARHGEF26	ARPC2	SRSF10	PRMT5-AS1
1197	TTN	ARL6IP5	EIF3E	RERE
1198	DAPP1	ARL6IP4	PNISR	ZNF292
1199	DUSP1	ARL6IP1	H3F3A	RUNX3
1200	HLA-F	ARIH1	SRSF5	CHD4
1201	LINC00926	ARID5A	C1orf112	RAB30
1202	NBPF12	ARID4B	HSP90AA1	PRR7
1203	RPS7	ARID1B	SQSTM1	HERC1
1204	NIN	ARID1A	ANXA1	USP15
1205	CD74	ARHGEF26	NOP53	EP300
1206	ITM2B	ARHGDIB	YWHAZ	PCSK7
1207	CAMK1D	ARF5	DAZAP2	EML4
1208	RBM39	ARF1	ELOVL5	MAP4K4
1209	AFF3	APRT	BTG2	MOB3A
1210	PIK3IP1	APOOL	FOXP1	LRRK1
1211	PRPF4B	APOBEC3G	CIRBP	NFKBIB
1212	UBC	AP2S1	IGKJ5	STX7
1213	CD48	AP004609.1	MYH11	ATM
1214	UVRAG	ANXA6	ZFP36L1	WASHC4
1215	NBPF14	ANXA2	SLC25A6	PPP3CA
1216	RPL7	ANXA11	ZEB1-AS1	CDK13
1217	CAST	ANXA1	NRGN	PPP2CA
1218	LTB	ANKS1B	STX7	DDX17
1219	RGS2	ANKRD44	SWAP70	ADAR
1220	IDS	ANKRD36	RALGPS2	DGKD
1221	RBM6	ANKRD12	HSP90AB1	PRRC2B
1222	SRSF5	ANKRD11	CD79B	PHF3
1223	TTTY15	ANK3	TOMM7	EIF2AK3
1224	RPS17	ANAPC16	COL6A3	DOCK8
1225	BCLAF1	ANAPC11	JAK1	CCNT2
1226	DNMT3A	AMD1	EZR	PPP1R15B
1227	NBPF10	ALOX5AP	RGPD2	BAZ2A
1228	PRRT2	ALOX5	AC062029.1	KIF9
1229	MANBA	ALKBH7	PF4	BRD4
1230	HSP90AB1	ALDOA	S100A12	RPL15
1231	RNF187	AL928970.1	TRPV3	CSNK1G3
1232	JUNB	AL360012.1	PIGR	DNAJB14
1233	NAP1L1	AL357078.1	APOD	TRPM7
1234	CD37	AL356608.1	ABCA6	PLEKHA2
1235	MTRNR2L1	AL161908.1	RASGRF1	RANBP2
1236	HNRNPL	AL158850.1	CD3E	LENG8
1237	RNASEK	AL158154.2	FILIP1L	TOMM7
1238	HERPUD1	AL121944.1	LMNTD1	AKAP13
1239	EEF1G	AL121895.1	LINC01303	JARID2
1240	PRRC2C	AL022322.2	ITGA11	MAP3K2
1241	FAM129C	AKAP9	LEF1	TSPYL1
1242	HLA-DQB1	AKAP13	CAVIN1	ELL2
1243	PDGFA	AIF1	AP004609.1	KDM2A
1244	HLA-DRA	AHDC1	PCDH11X	MAP3K1
1245	PTPRCAP	AGO2	LINC02043	RABGAP1L
1246	AC106820.2	AFF3	CAVIN2	NCOA3
1247	HSPA1B	AES	LILRB4	SIPA1L1
1248	SCYL3	ADK	IGKV1-37	RPAP2
1249	ZFP36	ADD3	BMP8B	POLR2A
1250	LYN	ADD2	TUBB1	CHD1
1251	BIRC3	ADAR	PTMS	CELF4
1252	STK17A	ADAM28	CD14	CDK12
1253	EIF1AY	ADAM19	SERPINA1	BRAF
1254	CXCR4	ACTR3	IL1B	CSNK1D
1255	RPL13A	ACTR2	AC093668.3	ADAM19
1256	HNRNPA1	ACP5	CXCL8	SPEN
1257	DDX3Y	ACAP2	CD3D	NR4A1
1258	ZC3HAV1	AC245297.3	SLC34A2	CEMIP2
1259	RPL38	AC245060.6	FMOD	H3F3A
1260	PARP14	AC243960.1	ADTRP	OLMALINC
1261	FGF23	AC119396.1	AL357078.1	MCL1
1262	MS4A1	AC114760.2	ROR1	MTRNR2L6
1263	ATP5F1A	AC093668.3	AL121895.1	PAN3
1264	ARID5B	AC092171.3	MAPK8IP2	HUWE1
1265	LINC01879	AC090114.2	AC063949.2	MICAL3
1266	PCBP1	AC087473.1	L1TD1	PCM1
1267	RPL12	AC062029.1	CTLA4	RPS8
1268	KAT7	AC058791.1	AC008946.1	SOD2
1269	BTG1	AC026979.2	LAG3	RPS3A
1270	RPL26	AC025263.1	KLK2	B4GALT1
1271	CLDN11	AC016831.5	AC025263.1	SRRM2
1272	RPL17	AC013394.1	AL161908.1	RPS9
1273	RPL36A	AC008946.1	CFAP300	EEF1A1
1274	NFKBIA	AC003681.1	CLLU1OS	RPL35
1275	RPS29	AACS	LINC02365	RPS25

## Sheet: T cell
Rank	LASSO feature list	LightGBM feature list	MCFS feature list	mRMR feature list
1	RPS26	RPS26	AL035078.1	RPS29
2	PFN1	RPS4Y1	S100A8	MT1X
3	HLA-A	HLA-B	MT1X	RPS26
4	CLDN11	RPS29	S100A9	AL035078.1
5	LAIR2	RPS2	IFI27	CREM
6	MT2A	HLA-C	HLA-DRB5	S100A8
7	RPL34	RPS10	RPS29	IER2
8	CXCR4	FGF23	HLA-DQA2	IFI27
9	IER2	MALAT1	HIST1H2AC	PFN1
10	DDX3X	JUN	XAF1	ITM2B
11	AC007952.4	FOS	LYZ	DDX3Y
12	RPS27A	RPS27	AL135790.1	ATP5F1A
13	HLA-C	TNFSF13B	NEDD4L	XAF1
14	FOS	CLDN11	FOS	BTG1
15	RPL41	TMSB4X	MT1E	S100A9
16	ITM2B	RPS3A	MT2A	FOS
17	TMSB4X	S100A8	PPBP	MT1E
18	RPS24	FTH1	IFI44L	TXNIP
19	EEF1A1	BTG1	FOSB	FGF23
20	RPL37	AL035078.1	GPM6A	HLA-B
21	RPL21	B2M	IFI6	AC103591.3
22	SRGN	PCBP1	CREM	HLA-DQA2
23	MALAT1	HLA-A	CST3	BTBD9
24	RPS21	MTRNR2L12	IFITM3	ARID5A
25	AC103591.3	NFKBIA	IRF7	IFITM3
26	EIF3F	PFN1	GMFB	AL157402.2
27	JUNB	IFI44L	NCALD	TMSB10
28	EIF5A	RPL26	DDX3Y	NEDD4L
29	SPON2	HLA-DRB5	LRRC75A	MT2A
30	COX5A	JUNB	FCER1G	LYZ
31	AC245014.3	TSC22D3	PFN1	RPS2
32	PARP8	S100A9	CD81	IFI6
33	COX7C	MT2A	MTRNR2L11	AC245014.3
34	ATP1B3	IFITM1	IFNG	EIF1
35	IFNG	MT1X	CX3CR1	IGLV3-19
36	RPL35A	RPL39	BTBD9	RPS4Y1
37	TRA2B	RPL17	RGPD4-AS1	PRRG3
38	DDX5	IFI6	A2M	HNRNPA1
39	XCL2	ACTB	RPS26	BIRC3
40	IFI6	JUND	CCDC170	HIST1H1E
41	FUS	RPS4X	HIST1H1E	MTRNR2L11
42	FOSB	DUSP1	SAMD9L	TNFSF13B
43	COTL1	DDX3Y	OR2M3	HLA-DRB5
44	UTS2	RPL36A	AC245297.3	SARAF
45	H2AFX	AL135790.1	SDC3	GIMAP1
46	CTSW	PPBP	TTTY15	PCBP1
47	RPL38	TMSB10	AL157402.2	TRBV12-4
48	CCL2	EEF1A1	PRRG3	PDGFA
49	CTSL	SARAF	IER2	HIST1H2AC
50	IL1B	RPL13A	AC003681.1	LAIR2
51	TRBV10-3	HIST1H1E	UTY	EIF3F
52	RPS25	LAIR2	ATP5PO	AC004556.1
53	P4HB	KLF2	FGF23	SMDT1
54	NME2	BTBD9	LAIR2	KCNJ3
55	ANP32B	AD000090.1	OAS1	SKIL
56	DUSP1	ZNF688	SOCS1	IFI44L
57	UQCRB	TXNIP	SERTAD1	TSC22D3
58	EIF1AX	IGLV3-19	AC058791.1	MT1G
59	RPL27	CXCR4	IL21R	FAM118A
60	HLA-E	XAF1	HIST1H1D	AD000090.1
61	RPL22L1	FOSB	TMEM107	EEF1G
62	CCL3	ATP5F1A	APOOL	KCNJ15
63	TPT1	RPS3	ARID5A	UTY
64	PAXX	GADD45B	ORC6	GADD45B
65	HLA-DRA	PPDPF	JUND	ATP1B3
66	TRAV19	PNRC1	CACNA1A	TRBV11-3
67	RALY	EIF1	DTX3L	S100A12
68	SRSF7	IGKV4-1	SKIL	SDC3
69	LIMD2	ARID5B	IFRD1	GIMAP7
70	Z93241.1	NR4A2	FTH1	PDE4D
71	CALM1	MYOM2	TNFSF10	VIM
72	COX6C	ITM2B	KDM6B	HEPACAM
73	CA5B	EEF1G	AREG	IGLV3-25
74	TNFSF10	RPL37A	HIST1H1C	CNOT6L
75	KMT2E-AS1	IGLV3-25	BAP1	CCR7
76	DPP7	RPL27A	PARP9	RPL36A
77	KLRB1	IFI27	EXOSC6	JUNB
78	TCIRG1	DNAJB1	EI24	TRAV6
79	SERP1	CCDC170	LCLAT1	PTCH2
80	ZHX2	AMFR	MYOM2	NXF3
81	RPS27	ZFP36	R3HDM2	PTMA
82	ARF5	PCBP2	SOCS3	IGLC2
83	PGAM1	RPL37	PIP4K2A	CNNM2
84	CD99	IGKC	ELMSAN1	RPS24
85	MAF1	LRRC75A	OAS2	MCMDC2
86	PTCH2	HSPA1B	SLC35E3	KMT2E-AS1
87	AC243960.3	AC245014.3	KMT2E-AS1	PPP1R16B
88	COX7A2	AL157402.2	POLR2J3.1	NDUFA13
89	RPS28	IGKV3-11	AL118516.1	PCBP2
90	EMD	CYBA	RGCC	RGS18
91	ISG15	CD69	IFIT3	IFITM1
92	MAL	MX1	ZNF121	IGLC3
93	RPLP2	MTRNR2L10	NDUFC2	PRRC2C
94	RPS14	IGKV3-20	PF4	TMC5
95	ANXA1	GIMAP7	MCMDC2	GSPT1
96	USP18	RPL41	DPP6	KCNJ2
97	NBPF9	IER2	PLEKHA3	EZR
98	IFI16	RPS21	KANSL1	YBX1
99	BBC3	CCR7	RAB21	FOSB
100	NBPF19	RPS20	AC245014.3	CD3G
101	PPIA	APOC1	GPR85	RPL13A
102	SNHG9	RPL19	AGTRAP	IGKV3-11
103	GNG5	DDX5	CSRNP1	PASK
104	OVCA2	YBX1	RPS10	P2RY8
105	RPS15A	IGHA1	HEPACAM	PF4
106	CD52	IFIT1	ETV3	SSH1
107	TMEM123	SMDT1	MX1	AC007952.4
108	SEC61G	RPL3	ARIH1	FTH1
109	ROMO1	PABPC1	RASGEF1B	NDUFB8
110	IFI44	UTS2	EYA1	GPR85
111	TMC5	RPS7	SNX27	ATP5F1E
112	UQCRFS1	RPL34	KLRF1	EIF2AK2
113	N4BP2L2	PTPRCAP	FTX	EGR1
114	C4orf48	IGKV1-17	FGR	TRDV3
115	SNRPG	HLA-DQA2	ZNF302	IGKV1-17
116	IGKV1-17	RPL13	OASL	IL21R
117	HMGB1	HNRNPA1	EIF1AY	DUSP1
118	HIVEP2	ATP1B3	HSPA1A	CXCL14
119	ARL6IP5	TPT1	NNT-AS1	BCOR
120	ATP5F1D	RPL38	OPHN1	IGLV3-10
121	CD53	PTMA	EIF2AK2	CALM1
122	MCUB	KLRC2	RHOB	JAK1
123	PTMA	ISG15	AC103591.3	ELMSAN1
124	IGKV3-11	IFITM3	NEU1	TTTY15
125	RPL37A	DUSP2	NCBP1	EML4
126	RPL35	CREM	TF	GAS5-AS1
127	GTF3A	CCL2	MTRNR2L10	IRF7
128	ID1	AC007952.4	GBP1	RNF187
129	LIME1	SRGN	TRG-AS1	MNDA
130	SQSTM1	S100A11	PTCH2	AMFR
131	ARL6IP4	RPL18A	AC245140.2	LYPD4
132	MT1E	MTRNR2L1	C6orf62	CCL2
133	RSAD2	CSRNP1	PSMA2	GIMAP5
134	NDUFA1	ATP5F1D	MDM4	DDX17
135	RPL31	UTY	NDUFB8	NFKB1
136	CD8A	RPL28	TSIX	KLRB1
137	AC245140.2	RGCC	ABHD17A	NDUFA11
138	HSP90B1	FCER1G	SRSF6	FCN1
139	NFKB2	IGLV3-27	TIGD1	CD53
140	TUBA1B	IFIT2	BIRC3	AL135790.1
141	UQCRQ	HSP90AA1	SAR1A	KDM6B
142	MPG	H3F3B	C12orf45	JCHAIN
143	KRT10	CTSW	ODC1	PPDPF
144	ARPC2	ZNF331	TUBB4B	S1PR1
145	ARL4A	RPL8	AL024508.2	RPS6KA6
146	S100A8	RNF187	GAS5-AS1	PPBP
147	FGF23	PDCD4	MX2	CELF2
148	S100A9	MTRNR2L11	GADD45B	RUNX3
149	TMSB10	HIST1H1D	GAB3	H2AFZ
150	MT1X	GIMAP4	BST2	B2M
151	IFI27	DAAM1	AC007952.4	ATP5PO
152	TXNIP	VIM	ITPKB	APOOL
153	RPS2	TUBB4B	C16orf72	MX1
154	B2M	SUN2	CHST5	USP36
155	SARAF	RPS27A	AHDC1	RPL17
156	RPL13	RPL32	FCGR3A	GPR132
157	EIF1	LDHA	CCL3	OVCA2
158	FTH1	BIRC3	PLEKHA2	AXL
159	MYL12A	TRDV3	PIM3	HSPA1B
160	AL135790.1	SERP1	DUSP1	A2M
161	RPL39	RPS24	RPS2	CD6
162	ACTB	LYZ	IFITM1	GPM6A
163	RPL27A	EEF2	PAQR8	RNF125
164	PABPC1	DPP6	JUNB	AC106820.2
165	IFI44L	ACTG1	IMP3	RPL23
166	PCBP2	TRBV12-4	PAFAH1B2	SMAP2
167	ATP5F1E	TRBJ2-2P	Z95114.1	PLEKHA2
168	LYZ	TCIRG1	PPP1R16B	PDCD4
169	RPLP0	SKIL	NRGN	IFNG
170	GPM6A	RPL9	SPON2	GBP1
171	RPS4X	PAXX	NAIP	SPOCK2
172	CCR7	NOP53	WDR66	CD48
173	RPS23	IRF7	ICOS	CD69
174	SERF2	HSPA8	FRK	COX6C
175	KCNJ15	CCL3	FOXK1	FCER1G
176	RPS3A	ARID5A	GIMAP1	Z98885.3
177	PMEPA1	SOCS1	LAG3	STAG2
178	GMFB	RPS15A	MPV17L	IGKV4-1
179	SKIL	RPL14	METTL21A	CD47
180	PRRG3	KLRB1	MAP2K2	BST2
181	TSC22D3	IGLC2	CSKMT	PIP4K2A
182	RPL8	IFNG	LRRK1	ZFP36L1
183	EEF2	DDX3X	HSPH1	SHOX
184	SSH1	CX3CR1	AC004687.1	CST3
185	CXCL14	COL18A1	RAD54L2	RPL41
186	SHOX	CD8A	EIF4A3	COL6A3
187	GADD45B	CALM1	FAM118A	IMP3
188	RPS5	B4GALT1	PDCD4-AS1	RILPL2
189	RPS6	AHNAK	DUSP2	MYO10
190	CD69	TNFSF10	TMBIM4	AC243960.3
191	KCNJ2	TNFAIP3	DDIT3	EIF1AY
192	JUN	PTPRC	HSPA1B	JUND
193	HEPACAM	PPP1R15A	ADGRG1	USP9Y
194	RPS6KA6	PDGFA	ARPC4	TMEM107
195	RPL23	KRT10	NEDD4	OSBPL8
196	RPS18	HIST1H2AC	KCNJ3	DUSP2
197	JUND	GAS5-AS1	CLN5	CHD1
198	RPS13	DDIT3	IFI35	MYOM2
199	PAQR7	CD99	NBPF9	PARD6B
200	FAM177A1	CD8B	KDM5D	CAVIN2
201	AXL	CD52	TCAF2	IGLV3-1
202	RPL6	AC004556.1	PPP1R15A	DTX3L
203	EZR	TRAV19	KLRG1	CCDC170
204	RPL32	SOCS3	KLRK1	ARID3A
205	RPL30	SLC9A3R1	EPSTI1	STK17A
206	MX1	RPS8	UTS2	AC245140.2
207	NCALD	RPS28	AC087239.1	SKI
208	S1PR1	RPS17	TCIRG1	SP100
209	RPS20	RPL11	MAFF	CXCR4
210	ARID5B	RNF125	INTU	C6orf62
211	REL	LY6E	ARID1B	MYH9
212	EML4	H2AFX	CDK13	RNF168
213	BST2	AC103591.3	ADNP	KLF2
214	COMMD6	STK17A	SENP7	IGHG1
215	BMPR1B	RSAD2	PZP	RNF213
216	PPP1R16B	RPS16	FCN1	FAM177A1
217	ABCG1	RPL7A	RBM38	RPS10
218	RPS12	NKG7	SLC25A37	AL024508.2
219	RPS8	NEAT1	PARD6B	JUN
220	EEF1B2	MCUB	SFT2D2	SEC61G
221	AC106820.2	JCHAIN	IFI44	GMFB
222	TMA7	IL1B	TGIF1	DUSP4
223	EIF2AK2	HLA-E	H1FX	ACTB
224	DUSP2	Z98885.3	TTC7B	AHDC1
225	PDCD4	S1PR1	BLOC1S4	IGHV3-73
226	PPP1R15A	RPL29	MSR1	LINC02043
227	MYO10	RPL21	VCAN	ABCG1
228	RPL5	RPL10	KLRC2	SAMD9L
229	NEUROD2	RGPD5	HLA-DRA	REL
230	LDHA	ODC1	RPS4Y1	NRGN
231	IGLV3-19	NME2	NEUROD1	SESN3
232	RPL4	IGLV1-51	MAPKAPK2	RGPD4-AS1
233	DDX17	IFIT3	HLA-B	PLAC8
234	IL21R	ID1	AUTS2	RPL26
235	SPOCK2	FAM118A	NABP1	ARRDC2
236	RPS11	UQCRFS1	ARL4A	PPP1CB
237	LY6E	TAGAP	PTGER4	PAQR8
238	USP36	SELL	RPL13A	SQSTM1
239	CIRBP	RPS14	ARHGEF26	ATP5ME
240	FCER1G	RPL23	BATF	ISG20
241	RPL9	PIK3R1	FOSL2	ODC1
242	MT1G	PF4	HLA-DPA1	NEUROD2
243	RELB	NXF3	MXD4	ATP5MD
244	PPBP	JAK1	NR4A2	BIRC2
245	EGR1	IGLV3-21	AC119396.1	NPR3
246	LAPTM5	IGKV3-15	TOR1AIP2	WHAMM
247	CD6	GZMH	RPL26	LIME1
248	SP100	EGR1	KLLN	DAAM1
249	B4GALT1	EEF1D	SNHG9	ID1
250	BCOR	CELF2	ZNF26	TGFB1
251	FXYD5	CCNI	BCL9L	GREM1
252	SMDT1	CAVIN2	ADD2	PABPC1
253	HNRNPA2B1	AXL	TSC22D3	SP110
254	ELL2	XCL2	RPL36A	PPP1R14B
255	RPL15	WHAMM	TP53BP2	RBM38
256	ZNF302	TYMS	RGPD5	HIST1H1D
257	SCYL3	TRGV3	RNF187	ISG15
258	RPL23A	SQSTM1	BAZ2A	IGHA1
259	AC114760.2	RPS18	SESN3	PIK3R1
260	FOXP1	RPL23A	RNF168	MYL9
261	KLRD1	PTGER4	PLSCR1	CCL3
262	S100A12	PPIA	ATP5F1A	SLFN5
263	RPLP1	NPR3	LINC02446	PSMA2
264	EFNA5	NINJ1	CCL4	SOX11
265	OAS1	MYH9	FMNL1	SAMSN1
266	NEAT1	MCMDC2	OR5AS1	NDUFA3
267	MSX1	LINC02446	LINC00504	GYPC
268	TGFB1	LINC00861	SLA	CSKMT
269	PIP4K2A	KLF6	RPS27	NCALD
270	RGPD5	KAT7	MYADM	AES
271	PSME1	IL32	PPP1CB	GNAS
272	RPL7	HSPA1A	ZFAND5	ANP32B
273	ATP5MG	H1FX	DCUN1D3	EYA1
274	IGLC2	GPR132	AC092683.1	NDUFC2
275	ZNF121	FUS	MTHFD2	IGHV5-10-1
276	TTC28	FAU	SDR39U1	TUBA1A
277	GSPT1	EIF3F	MAP3K2	CHST5
278	H2AFZ	DPP7	B2M	DDX5
279	ISG20	CST7	ATP1B3	RASGEF1B
280	PASK	ATP5PO	BCL11B	HLA-DPB1
281	CFL1	ZYX	NFKB1	LRRC75A
282	VIM	Z93241.1	IFIT2	KLRK1
283	RPL18	WAS	MLLT6	PCDH9
284	DPP6	VCAN	AGO2	LINC00861
285	NFKB1	TTTY15	ITGA5	PARP9
286	CD3G	TRA2B	WNK1	TMEM258
287	IGLV3-25	TBC1D10C	RPS17	CLU
288	OST4	SERTAD1	AC092171.3	LDHA
289	AC058791.1	SELPLG	TSPYL2	LRRC69
290	IL32	SCYL3	DCP1A	KANSL1
291	MYOM2	S100A6	PASK	PARP8
292	SNX9	RUNX3	JUN	ACRBP
293	PHACTR1	RPSA	FCRL6	BATF
294	SLITRK5	RPS13	LYSMD2	PFKFB3
295	IGLC3	RPLP0	CRYBG1	RPL38
296	GREM1	RPL6	NR1D2	TUBB4B
297	AC003681.1	RPL36AL	DENND2D	IGLV3-21
298	LYPD4	RNASET2	C1orf162	IGHV4-59
299	CELF2	POLR2J3.1	AC016831.5	S1PR4
300	JCHAIN	PLEK	FAM177A1	RELB
301	PAQR8	PASK	AC114760.2	CX3CR1
302	POLR2J3.1	ORC6	KLRB1	IGKV3-15
303	AC025887.2	OASL	RELB	RANBP2
304	RPS9	NDUFA11	ZNF331	RGS16
305	BTF3	LINC02043	CCR7	IGKV3-20
306	PDE3B	IMP3	RILPL2	TRBJ2-2P
307	RPL10A	IGLV3-1	RGS16	HIST1H1C
308	RPS15	IGLC3	TRGV3	ROMO1
309	TOMM7	IGHV3-73	CREBBP	PAQR7
310	LRRC69	IGHM	CD8B	NINJ1
311	AL118516.1	H2AFZ	SC5D	ANKRD12
312	BACH2	GZMK	TACC2	GIMAP4
313	NPM1	GPM6A	ANK3	APOC1
314	SRP14	FCGR3A	NMNAT3	AUTS2
315	PLAC8	FAM177A1	TBC1D15	EPSTI1
316	RPSA	EIF5A	GSPT1	BACH2
317	DNMT3A	ATP5F1E	PDGFA	ZNF302
318	RAB12	ARPC5	POLR2A	PAXX
319	SAMSN1	AREG	ARRDC2	ARID5B
320	RGS16	AL024508.2	BCDIN3D	RNASET2
321	THRB	ZFAND5	SENP5	MTRNR2L1
322	SNRPD2	UBE2L6	ZBTB1	AL118516.1
323	RPL22	UBC	JMY	NDUFB1
324	NEUROD1	TRBV10-3	GABARAPL1	RPS15A
325	PLEKHA2	TRAV6	NDUFA13	RPL22L1
326	MX2	TMC5	ARID3A	SNX9
327	PRF1	SPON2	SCML4	SCML4
328	CACNA1A	SNX9	CA5B	HSPA4
329	TUBA1A	SNHG7	AC015802.6	COL18A1
330	PF4	SHISA2	WAC	SERF2
331	RPS16	SH3BGRL3	NBPF19	SFT2D2
332	Z95114.1	RPS5	BIRC2	ZNF121
333	WDR66	RPS25	LENG8	H1FX
334	SLC7A5	RPS23	PDE4D	BAZ1A
335	IGLV3-10	RPS19	SCML1	ZFY
336	UBXN6	RPS12	SHISA2	FYN
337	ARRDC2	RPLP2	TRIM13	VCAN
338	AC009404.1	RPL5	IGKC	OAS2
339	PFDN5	RPL31	Z93241.1	CD5
340	RAC2	RPL27	LINC02503	TRBV10-3
341	OPHN1	RELB	RPS6KA6	TTC28
342	YIPF4	REL	PRRT2	SLA
343	FYN	RAC1	AL022322.2	GNA15
344	SOX11	PTCH2	GPR132	HNRNPA2B1
345	EPSTI1	PRRC2C	BRD4	SC5D
346	HINT1	PRF1	GZMK	TLK1
347	LINC00513	PER1	SRSF2	IGHV4-34
348	SAMD9L	NPDC1	RIN2	PZP
349	ANKRD12	NEU1	UGDH-AS1	LPAR4
350	SH3BGRL3	NEDD4L	KCNJ15	OAS1
351	RPL24	NDUFB8	SHOX	NFKB2
352	NINJ1	NDUFA13	NSMCE3	RAB39A
353	RGCC	MBP	GOLGA4	SELL
354	TMEM107	MAF1	FAM89B	KLLN
355	RASGEF1B	LIME1	MYO1F	SLC38A1
356	DUSP4	LEPROTL1	USP9Y	TCAF2
357	ODC1	KLRG1	WHAMM	RGPD5
358	NF1	KDM6B	SAMSN1	COX7C
359	AC138207.7	IGLV8-61	UBXN6	IGLV8-61
360	OSBPL8	IGLV3-10	ISG15	TRAV19
361	SERTAD1	IGHV4-34	SLC7A5	THRB
362	MPV17L	HEPACAM	HSPA4	NDUFA1
363	SLC38A1	FXYD5	SETD1B	Z93241.1
364	CATIP	FAM126B	NUP98	CKAP2
365	SLC25A6	DDX17	BTG1	SEM1
366	CD3D	CXCR3	GIMAP5	NR4A2
367	RILPL2	CTSL	SETD2	IGHG4
368	MDM4	COX7C	STMN1	MYL12A
369	RNF168	COTL1	PAFAH1B1	PLEKHA3
370	ARHGEF26	CD53	RPAP2	IGKC
371	AL022322.2	CD47	AC245452.1	UQCRQ
372	SP110	CD3G	SSH1	AC004687.1
373	PFKFB3	CCL4	PER1	ARID1B
374	ARID3A	ARL6IP5	STAG2	NOP53
375	SLITRK4	ANP32B	PLK3	MX2
376	HNRNPL	AES	MARCKSL1	ARL6IP1
377	IGLV3-27	AC106820.2	IFIT1	HIVEP2
378	RGPD4-AS1	ABHD17A	NLRC5	IGHM
379	CTSC	A2M	SUN2	ARPC5
380	PCDH9	ZRANB2	BACH2	TRIM22
381	CD48	ZNRF1	CEMIP2	MSR1
382	NR3C1	ZNF471	CKAP2	SCAF11
383	LPAR4	ZNF302	KAT6A	LYSMD2
384	GBP1	ZNF26	PPM1K	IGLV1-51
385	PLEKHA3	ZNF121	USP3	HSPB1
386	IGHG1	ZHX2	RNF138	FOXP1
387	GIMAP5	ZFY	CDK17	SUN2
388	RGS18	ZFP36L1	TLK1	DDX3X
389	AC087239.1	ZFAS1	CNOT6L	HNRNPUL1
390	CSKMT	ZEB2	YPEL3	HSPA8
391	CYTIP	ZC3HAV1	CD69	DNMT3A
392	CARD16	ZBTB20	ICAM2	SLITRK4
393	TMEM238	ZBTB1	ANKRD11	PRMT2
394	EI24	Z95114.1	DCTN6	IGLV3-27
395	RPL36	YTHDC1	PLCG2	PPP1R15A
396	PZP	YPEL3	ZHX2	TUBB1
397	IGHA1	YIPF4	MYO10	ATP5MPL
398	MYL6	WNK1	NDUFB1	TRGV3
399	PIK3IP1	WDR66	HERC1	RPS3
400	BIRC2	WAC	RNF19A	TGIF1
401	CNBP	VPS37B	GZMB	RAB12
402	C16orf72	VLDLR	NFKB2	LEPROTL1
403	ATP5MD	VAMP8	ARL6IP1	MZT2B
404	RARA	VAMP2	CNNM2	EFNA5
405	GNA15	UTRN	JAK3	AC092171.3
406	CD5	USP9Y	TUBA1A	CD52
407	TNRC6B	USP36	RARA	AC058791.1
408	GZMA	USP3	PDE3B	TAGAP
409	PMF1	USP18	AC106820.2	ATP1B1
410	TSIX	UQCRQ	FAM126B	BTN3A2
411	ARIH1	UQCRB	RPL37	YPEL3
412	FAM71F2	UGDH-AS1	RBM14	CPNE7
413	NRGN	UBXN6	PCSK7	GPX4
414	PLK3	UBL5	SKI	CIRBP
415	SHISA2	UBE2M	RSAD2	TUBA1B
416	ORC6	UBE2B	PLEK	VLDLR
417	FCN1	UBB	IGHA1	CXCR3
418	VLDLR	UBA52	OVCA2	IL1B
419	FAM126B	TUBB1	BAZ1A	USP3
420	BCL11B	TUBA1B	NDUFA11	PLCG2
421	BAZ1A	TUBA1A	SNX9	EI24
422	LIPH	TTC7B	SMAP2	H3F3B
423	TIGD1	TTC28	PTPN6	SCYL3
424	KLF6	TSPYL2	MLLT3	TMBIM6
425	CST3	TSPAN7	STUB1	AKNA
426	NTNG1	TSIX	IRF2BP2	MIF
427	CHCHD2	TRIM22	ELL2	LIMD2
428	STUB1	TRIM13	REL	HLA-A
429	HNRNPUL1	TRG-AS1	UBE2M	SYT14
430	MNDA	TRBV11-3	PSMA3-AS1	SPARC
431	NR4A3	TRAF4	CARD16	EIF5A
432	COL6A3	TRAF3IP3	DNMT3A	BCL9L
433	KANSL1	TRAC	RNF125	AC009404.1
434	FAM89B	TP53BP2	RUNX3	C12orf45
435	APOC1	TOR1AIP2	MTA2	ARL6IP4
436	SLC25A37	TOMM7	ZRANB2	DNAJB1
437	CD8B	TNRC6B	SDCBP	TGFBR2
438	IGKV3-20	TNFRSF1B	ZNF471	KRT10
439	SLA	TMEM258	CHD1	IFIT3
440	C6orf62	TMEM238	ZEB2	C16orf72
441	IGLV3-1	TMEM123	BCOR	KLRC2
442	CPB1	TMEM107	KCNJ2	SLC25A37
443	KLRG1	TMBIM6	USP36	RARA
444	SLFN5	TMBIM4	SLFN5	CTSL
445	CELF2-AS1	TMA7	DDX17	NAIP
446	PCSK7	TLK1	C4orf48	MTHFD2
447	KCNQ1OT1	TIGD1	KLF2	SAR1A
448	KAT7	THRB	NAA38	ARL6IP5
449	AC245452.1	TGIF1	VPS37B	MCUB
450	DDX24	TGFBR2	P2RY8	WAS
451	AC093668.3	TGFB1	NFKBIA	NPDC1
452	NDUFA3	TF	P2RY10	SOCS1
453	TCAF2	TCAF2	UBE2L6	SLC25A48
454	ZEB2	TBC1D2B	C6orf48	PSMB9
455	AES	TBC1D15	CDKN1A	BLOC1S4
456	LYSMD2	TACC2	RANBP2	AQP3
457	RHOA	SYTL3	SP110	SRSF6
458	ARPC3	SYT14	HSPB1	NDUFS5
459	TRAF4	SYNE1	PPM1N	KLRG1
460	2023-03-06	SYAP1	USP18	ATP6V0E1
461	TMEM258	SUB1	ORMDL1	NEAT1
462	PPM1K	STUB1	SLC38A2	RHBDD2
463	CAVIN1	STMN1	NF1	NR3C1
464	TLK1	STK38	EIF1	PHACTR1
465	CHST5	STK17B	SNHG7	PIK3IP1
466	PCDHGA10	STAT3	EGR1	COX7A2
467	SENP7	STAG2	BBC3	SLC7A5
468	KMT2E	SSH1	TBC1D2B	NTNG1
469	MTA2	SRSF7	JOSD1	NEUROD1
470	SLC25A48	SRSF6	ETF1	XCL2
471	ADD2	SRSF2	NR4A3	CYTIP
472	ATP5MF	SRRM2	MPG	RIPOR2
473	DCUN1D3	SRP14	HIVEP2	COX5A
474	AKAP13	SRGAP1	BMPR1B	AGO2
475	COX4I1	SPTAN1	MTRNR2L12	RPL39
476	PARD6B	SPOCK2	PRF1	PNRC1
477	ITGA5	SPARC	CD5	TRIM13
478	DAZAP2	SP110	KCNQ1OT1	ITPKB
479	ATP5ME	SP100	SYT14	HSPA1A
480	SFT2D2	SOX11	H2AFX	YIPF4
481	PER1	SNX27	HLA-DPB1	MAPK1IP1L
482	SRSF6	SNRPG	TAGAP	HS3ST1
483	MSR1	SNRPD2	AC016831.1	CARD16
484	IGHG4	SNHG9	CLU	B4GALT1
485	PARP9	SMG1	ID2	MXD4
486	TGIF1	SMCHD1	OAS3	JAK3
487	UBB	SMAP2	TGFBR2	TBC1D15
488	CXCR3	SMAD7	SYAP1	EPB41
489	GZMH	SMAD2	KLRD1	AC003681.1
490	USP3	SLITRK5	IRS2	BMPR1B
491	POLR2L	SLITRK4	2023-03-06	ZHX2
492	RNASET2	SLFN5	TRIM22	NSMCE3
493	IGKV4-1	SLC7A5	ANKRD44	NR1D2
494	DDX6	SLC3A2	SAMD3	EEF1D
495	CCDC26	SLC38A2	GDPGP1	RHOB
496	KAT6A	SLC38A1	CD55	ATP5MF
497	ALOX5AP	SLC35E3	GIMAP4	UBXN6
498	GZMB	SLC30A1	JPT1	DPP7
499	BATF	SLC25A6	YTHDC1	HSP90AA1
500	AC016831.5	SLC25A48	IL16	NARF
501	ARID1B	SLC25A37	NDUFA3	PPM1N
502	LINC02043	SLA	CTSC	RASA3
503	UBL5	SKI	KRT10	GNG11
504	SELL	SHOX	LNPEP	SNRPG
505	IL6ST	SHISA5	KMT2A	BCL3
506	IGLV3-21	SFT2D2	SEM1	TBC1D2B
507	CDK13	SFPQ	SHISA5	C6orf48
508	SOCS1	SF3A1	STK38	EEF2
509	JMY	SETD2	PLAC8	PDE3B
510	SENP5	SETD1B	ATP1B1	EIF1AX
511	LDHB	SET	SPTAN1	COTL1
512	C12orf45	SESN3	TNFSF13B	CCSER2
513	MAFF	SERF2	RPS28	ADNP
514	MZT2B	SENP7	COMMD7	MTRNR2L10
515	GYPC	SENP5	RPL37A	CREBBP
516	OAS2	SEM1	RAC1	HLA-DPA1
517	ZBTB20	SELENOK	PCDH9	SERTAD1
518	ATP6V0E1	SEC61G	MNDA	IL16
519	ADNP	SDR39U1	NARF	ZNF688
520	MYL9	SDCBP	NELL2	CPB1
521	COL18A1	SDC3	RPS21	LCLAT1
522	HNRNPDL	SCML4	SARAF	NEU1
523	ZRANB2	SCML1	ROMO1	VAMP2
524	ARL2BP	SCAF11	FOXO1	LIPH
525	FCGR3A	SC5D	IL6ST	AC025887.2
526	MAPK1IP1L	SBDS	ALOX5AP	SCML1
527	UBA52	SATB1	S1PR4	AHNAK
528	IFIT1	SAR1A	WAS	C1orf162
529	TGFBR2	SAMSN1	GREM1	RPL27A
530	IGHV4-34	SAMD9L	CXCL14	MAF1
531	S1PR4	SAMD3	CATIP	WAC
532	CLU	S1PR4	S1PR1	IFI44
533	YPEL3	S100A12	PSPH	ELL2
534	BCL3	S100A10	ATM	JMY
535	AHNAK	RYBP	RHBDD2	PTPRC
536	PAFAH1B1	RSRP1	CXCR3	TRAF4
537	SYT14	RSRC2	SYTL3	PAFAH1B2
538	EML6	RPS9	PPP1R18	PTGER4
539	ANKRD11	RPS6KA6	YIPF4	ARIH1
540	RPL36AL	RPS6	TMC5	CCL4
541	RIN2	RPS15	ACTB	TMA7
542	BCDIN3D	RPS11	UTRN	SNX27
543	CEMIP2	RPLP1	HNRNPH1	OAS3
544	ADGRE5	RPL7	NINJ1	SF3A1
545	AC245297.3	RPL4	RPL38	BCL2L11
546	SDR39U1	RPL36	ZFY	FMNL1
547	CAVIN2	RPL35A	OSER1	NME2
548	EXOSC6	RPL35	PTP4A2	ARID4B
549	SFPQ	RPL30	BCL2L11	GTF3A
550	PRRT2	RPL24	TMSB10	UBE2B
551	ANK3	RPL22L1	DAAM1	STMN1
552	RAB39A	RPL22	BPTF	RPL37
553	ARID4B	RPL18	PIK3R1	PSPH
554	UBE2L6	RPL15	DDX3X	CARMIL1
555	TUBB4B	RPL10A	ADGRE5	BCL11B
556	IGKC	RPAP2	RPL3	UBL5
557	VCAN	RORA	COL18A1	DENND2D
558	TAGAP	ROMO1	ITM2B	MAPKAPK2
559	RHOB	RNF213	LINC00513	MPV17L
560	TTC7B	RNF19A	TRAC	TRG-AS1
561	ZNF26	RNF168	ADAR	BCL11A
562	TMBIM4	RNF138	RPL39	TNFSF10
563	HIF3A	RIPOR2	ATP5ME	POLR2A
564	PTGER4	RIN2	BCL3	NNT-AS1
565	WNK1	RILPL2	AXL	FAM89B
566	DTX3L	RHOG	DBN1	WDR66
567	FOXK1	RHOB	AC025887.2	DDX24
568	HCST	RHOA	CARMIL1	GZMK
569	RSRP1	RHBDD2	RPS27A	ICAM2
570	SNX27	RGS18	EMP2	KMT2E
571	NDUFS5	RGS16	PCBP1	NAP1L1
572	PSME2	RGPD4-AS1	BTN3A2	TRAF3IP3
573	NNT-AS1	RBM38	IFI16	SRSF2
574	NDUFB1	RBM25	CD6	SET
575	SET	RBM14	FEM1A	NBPF19
576	MAP3K2	RASGEF1B	MZT2B	FOSL2
577	PLSCR1	RASA3	S100A12	IKZF1
578	TRIM13	RARA	SELL	PIM3
579	SMAD2	RANBP2	OSBPL8	MARCKSL1
580	CCSER2	RALY	PTMA	NBPF9
581	SRGAP1	RAD54L2	SMAD7	C4orf3
582	MBP	RACK1	ARL2BP	PPM1K
583	UGDH-AS1	RAC2	NFATC2	TCIRG1
584	NPDC1	RAB39A	MALAT1	GABARAPL1
585	RIPOR2	RAB21	RSRC2	RPL3
586	AGO2	RAB12	STAT3	PER1
587	UBE2M	R3HDM2	RPL27A	ICAM3
588	IRF2BP2	PZP	ZBTB20	TIGD1
589	ATM	PTPN6	IGFBP7	BAP1
590	CCL4	PTP4A2	LPAR4	CD8B
591	FRK	PSPH	PRPF8	PRPF8
592	MIF	PSME2	VLDLR	ARL4A
593	ACRBP	PSME1	TXNIP	PCDHGA10
594	SCML4	PSMB9	AQP3	ZBTB1
595	UBE2B	PSMA3-AS1	ANXA6	NLRC5
596	KLLN	PSMA2	CD47	CCDC26
597	CARMIL1	PRRT2	CAVIN2	ORMDL1
598	FMNL1	PRRG3	RASA3	CEMIP2
599	FTX	PRPF8	RYBP	RGCC
600	SETD2	PRMT2	SELPLG	LY6E
601	PPM1N	PPP2R5C	SRGAP1	MSX1
602	WAC	PPP1R18	EIF1AX	HNRNPL
603	RPAP2	PPP1R16B	CELF2	CD2
604	CDC42	PPP1R14B	RGS18	FOXO1
605	MARCKSL1	PPP1CB	NEUROD2	IRF2BP2
606	H3F3A	PPM1N	ATP5PF	DAD1
607	FGR	PPM1K	ZC3HAV1	DDX6
608	CHD2	POLR2L	RPS4X	KLRD1
609	TF	POLR2A	SLITRK4	DBN1
610	GDPGP1	PMF1	SF3A1	MBP
611	SRSF2	PMEPA1	SLC38A1	ZYX
612	NSMCE3	PLSCR1	SP100	DCTN6
613	RORA	PLK3	EEF1G	AL360012.1
614	GPX4	PLEKHA3	PMF1	BBC3
615	ATP1B1	PLEKHA2	ARPC5	AC103702.2
616	CKAP2	PLCG2	HLA-C	EXOSC6
617	CNOT7	PLAC8	SFPQ	IL6ST
618	ICOS	PIP4K2A	TNFRSF1B	S100A11
619	ELF1	PIM3	TRAF3IP3	AGTRAP
620	NEDD4	PIK3IP1	RORA	RNF138
621	NAP1L1	PHACTR1	TUBA1B	IFI16
622	PDCD4-AS1	PGAM1	EPB41	MAP2K2
623	AAK1	PFKFB3	XCL2	MALAT1
624	OSER1	PFDN5	AD000090.1	LINC02446
625	GAB3	PDE4D	RPL22L1	ANXA1
626	LRRK1	PDE3B	ITGAL	PLSCR1
627	PSMA3-AS1	PDCD4-AS1	EML4	ITGA5
628	EMP2	PCSK7	UQCRQ	MAFF
629	RHBDD2	PCDHGA10	CHD2	SFPQ
630	VPS37B	PCDH9	PFKFB3	ARF5
631	SEM1	PARP9	SMAD2	SYAP1
632	MTHFD2	PARP8	HIF1A	TTC7B
633	AL360012.1	PARD6B	NPDC1	WNK1
634	IGLV1-51	PAQR8	CNOT7	IFIT2
635	NELL2	PAQR7	CCSER2	CNBP
636	IFI35	PAFAH1B2	COTL1	ANK3
637	SMCHD1	PAFAH1B1	ZFP36L1	PTPN6
638	SAMD3	P4HB	LGALS1	RPS27A
639	NUP98	P2RY8	SMDT1	MAP3K2
640	HNRNPH1	P2RY10	TRAF4	HIF3A
641	KRTCAP2	OVCA2	NEAT1	HNRNPA0
642	IGHM	OST4	RPS15A	HSP90B1
643	ARHGDIB	OSER1	SET	SERP1
644	BAZ2A	OSBPL8	CD53	CDKN1B
645	JOSD1	ORMDL1	VAMP2	P4HB
646	BCL11A	OR5AS1	CD3G	NF1
647	ZBTB1	OR2M3	DNAJB1	SRSF7
648	METTL21A	OPHN1	BICDL1	ATP5F1D
649	IGHV4-59	OAZ1	SBDS	IRS2
650	KMT2A	OAS3	H3F3B	PMF1
651	CAMK4	OAS2	DPP7	H2AFX
652	NAIP	OAS1	FURIN	EMD
653	IGKV3-15	NUP98	AKNA	NABP1
654	RNF19A	NTNG1	POLR2L	LENG8
655	SLC35E3	NSMCE3	RPS3	SETD1B
656	P2RY10	NRGN	CD8A	TMBIM4
657	IGFBP7	NR4A3	TGFB1	ETV3
658	FOSL2	NR3C1	ZNF688	RAD54L2
659	TRAC	NR1D2	RPS18	TP53BP2
660	SETD1B	NPM1	KAT7	STUB1
661	IGLV8-61	NNT-AS1	NR3C1	SMAD7
662	AQP3	NMNAT3	RPL21	CACNA1A
663	ADGRG1	NLRC5	CAP1	SENP5
664	AC016831.1	NFKB2	DAD1	TYMS
665	RAD54L2	NFKB1	RPS24	TOR1AIP2
666	STAT3	NFATC2	FYN	GNG5
667	EPB41	NF1	MAPK1IP1L	PCSK7
668	UBC	NEUROD2	HNRNPA1	METTL21A
669	GABARAPL1	NEUROD1	GIMAP7	CNOT7
670	TNFRSF1B	NELL2	LINC00861	MLLT6
671	ZYX	NEDD4	HLA-A	NR4A3
672	ATP5MPL	NDUFS5	GZMA	GAB3
673	ABLIM1	NDUFC2	GTF3A	HSPH1
674	RASA3	NDUFB2	CDKN1B	AKAP13
675	SATB1	NDUFB1	GZMH	IFI35
676	TACC2	NDUFA7	AAK1	P2RY10
677	TBC1D2B	NDUFA3	ZYX	SLC25A6
678	JAK3	NDUFA1	CAMK4	ZC3HAV1
679	SLC30A1	NCBP1	SMCHD1	ATP5PF
680	BICDL1	NCALD	RPL6	COMMD7
681	TNFAIP3	NBPF9	ISG20	RALY
682	VAMP2	NBPF19	EEF1D	ATM
683	MTRNR2L12	NARF	PPP1R14B	PLK3
684	SUB1	NAP1L1	NME2	DCUN1D3
685	SAR1A	NAIP	SQSTM1	GOLGA4
686	MYADM	NACA	HSPA8	CA5B
687	RBM14	NABP1	PSMB9	EMP2
688	NLRC5	NAA38	ATP6V0E1	CTSC
689	DAD1	N4BP2L2	SCAF11	BRD4
690	MAP2K2	MZT2B	B4GALT1	CRYBG1
691	TSPAN7	MYO1F	SLC3A2	PAFAH1B1
692	AC103702.2	MYO10	DDX6	SLC35E3
693	FCRL6	MYL9	SYNE1	ZNF471
694	ID2	MYL6	COX5A	NDUFA7
695	RBM25	MYL12B	LIME1	SATB1
696	TBC1D15	MYL12A	FAM71F2	ZFAS1
697	PAFAH1B2	MYADM	TRA2B	RPLP0
698	SMG1	MXD4	RPL15	UQCRFS1
699	ATP5PF	MX2	PAXX	PMEPA1
700	LCLAT1	MTHFD2	RPS7	RHOG
701	OR2M3	MTA2	EMD	IFIT1
702	OR5AS1	MT1G	RPL41	KRTCAP2
703	CLN5	MT1E	TBC1D10C	CD8A
704	COX7B	MSX1	SLITRK5	UBE2M
705	ZFAS1	MSR1	SATB1	HMGN2
706	TRGV3	MPV17L	EML6	JOSD1
707	SYAP1	MPG	HNRNPUL1	TMEM123
708	FTL	MNDA	ABCG1	ADAR
709	ZFAND5	MLLT6	MAF1	CELF2-AS1
710	CDK17	MLLT3	HLA-E	RAB21
711	EIF4A3	MIF	TMSB4X	GPSM3
712	GZMK	METTL21A	MBP	TMSB4X
713	TOR1AIP2	MDM4	ABLIM1	TACC2
714	DBN1	MARCKSL1	EZR	OPHN1
715	NARF	2023-03-06	ICAM3	SNHG9
716	ARL4C	MAPKAPK2	ATP5MF	VPS37B
717	CRYBG1	MAPK1IP1L	RPL17	SENP7
718	CD55	MAP3K2	PTPRC	ZFAND5
719	GOLGA4	MAP2K2	RIPOR2	ABHD17A
720	CD2	MAL	N4BP2L2	RPL37A
721	HNRNPA0	MAFF	KLF6	CHAC1
722	RAB21	LYSMD2	PDCD4	DCP1A
723	RNF138	LYPD4	ARID5B	CDKN1A
724	FEM1A	LRRK1	BCL11A	ALOX5AP
725	SYTL3	LRRC69	RPL35A	ZRANB2
726	IKZF1	LPAR4	PPP2R5C	CAVIN1
727	SF3A1	LNPEP	TNFAIP3	SETD2
728	ITGAL	LIPH	NDUFB2	ANXA6
729	LINC02503	LINC02503	CLDN11	COX7B
730	SELPLG	LINC00513	MCUB	SDCBP
731	IFRD1	LINC00504	S100A11	TRA2B
732	R3HDM2	LIMD2	GNG5	AC114760.2
733	ZNF471	LGALS1	RPL34	KMT2A
734	CAP1	LENG8	ARF5	PDCD4-AS1
735	LINC00504	LDHB	TMEM258	STK38
736	ITPKB	LCLAT1	MAL	PTP4A2
737	NEU1	LAPTM5	ARID4B	ETF1
738	ANKRD44	LAG3	CCDC26	INTU
739	LENG8	KRTCAP2	SCYL3	C4orf48
740	ANXA11	KMT2E-AS1	NACA	OASL
741	ZNRF1	KMT2E	CALM1	CATIP
742	TYMS	KMT2A	FOXP1	CHD2
743	HMGN2	KLRK1	HSPA9	ADGRE5
744	ICAM3	KLRF1	RPS6	RSRP1
745	MLLT6	KLRD1	ITK	NPM1
746	MTRNR2L10	KLLN	RPL8	RBM25
747	NABP1	KDM5D	SELENOK	CD164
748	STK17B	KCNQ1OT1	ATP5MPL	CD81
749	PPP2R5C	KCNJ3	TNRC6B	ORC6
750	CCND3	KCNJ2	PRMT2	NCBP1
751	BCL2L11	KCNJ15	MYL12A	YTHDC1
752	LAG3	KAT6A	CD164	ARPC4
753	C6orf48	KANSL1	SERF2	MYO1F
754	BPTF	JPT1	CD2	RAC1
755	CREBBP	JOSD1	PHACTR1	SHISA5
756	C4orf3	JMY	ARL4C	SRGAP1
757	SLC3A2	JAK3	ATP5F1E	AC087239.1
758	NR1D2	ITPKB	RPL23	BCDIN3D
759	HS3ST1	ITK	RPL19	TRAC
760	SYNE1	ITGAL	GNAS	ELF1
761	FYB1	ITGA5	PGAM1	BICDL1
762	AC092683.1	ISG20	SRRM2	AC093668.3
763	LINC02446	IRS2	UBE2B	POLR2L
764	IRS2	IRF2BP2	IKZF1	RSAD2
765	RSRC2	INTU	ZFP36	HLA-C
766	FOXO1	IL6ST	SLC9A3R1	TSPYL2
767	INTU	IL21R	SNRPG	SPTAN1
768	SOCS3	IL16	RPL13	RYBP
769	PLCG2	IKZF1	UQCRFS1	ZNRF1
770	NFATC2	IGHV5-10-1	ATP5MD	KAT6A
771	ITK	IGHV4-59	JAK1	SRGN
772	SLC9A3R1	IGHG4	RBM25	SLITRK5
773	GNG11	IGHG1	RPS13	NELL2
774	DCTN6	IGFBP7	HSP90B1	R3HDM2
775	SBDS	IFRD1	PCBP2	FURIN
776	NMNAT3	IFI44	H3F3A	BPTF
777	HSPA9	IFI35	AC103702.2	SELPLG
778	CD164	IFI16	RPL18A	NUP98
779	SPTAN1	ID2	RPS20	DDIT3
780	ICAM2	ICOS	YBX1	COMMD6
781	ORMDL1	ICAM3	SEC61G	AC245452.1
782	HIF1A	ICAM2	CXCR4	AC015802.6
783	LNPEP	HSPH1	RPS19	KDM5D
784	BCL9L	HSPB1	LRRC69	MTA2
785	NCBP1	HSPA9	TPT1	TF
786	STMN1	HSPA4	PIK3IP1	AC138207.7
787	ETF1	HSP90B1	DDX5	BAZ2A
788	SRRM2	HS3ST1	STK17A	EIF4A3
789	GUK1	HNRNPUL1	PSME2	N4BP2L2
790	STK38	HNRNPL	HNRNPL	ARL4C
791	RAC1	HNRNPH1	AHNAK	SMAD2
792	HERC1	HNRNPDL	RPL23A	CD3E
793	COX6B1	HNRNPA2B1	CTSW	AC119396.1
794	SDCBP	HNRNPA0	RPL5	RORA
795	MYL12B	HMGN2	RPLP0	OR5AS1
796	SLC38A2	HMGB1	KRTCAP2	ITK
797	MLLT3	HLA-DRA	DUSP4	UBE2L6
798	OAS3	HLA-DPB1	P4HB	NMNAT3
799	NAA38	HLA-DPA1	RHOG	RPS17
800	CDKN1B	HIVEP2	UBA52	ANXA11
801	VAMP8	HIST1H1C	RPS3A	TNRC6B
802	S100A10	HINT1	SPOCK2	JPT1
803	FURIN	HIF3A	COX7C	FRK
804	FAM124A	HIF1A	ELF1	HSPA9
805	NFKBIA	HERC1	HNRNPA0	FLNA
806	COMMD7	HCST	ANXA11	NEDD4
807	PRRC2C	H3F3A	FLNA	AREG
808	DCP1A	GZMB	STK17B	COX6B1
809	AGTRAP	GZMA	AMFR	SLC30A1
810	CNNM2	GYPC	CD3E	TNFRSF1B
811	YTHDC1	GUK1	PRRC2C	MTRNR2L12
812	SESN3	GTF3A	NDUFS5	LINC00513
813	RANBP2	GSPT1	RACK1	FUS
814	NDUFA7	GREM1	NDUFA1	TSIX
815	ABHD17A	GPX4	JCHAIN	FAM71F2
816	RYBP	GPSM3	TRAV19	RNF19A
817	TMBIM6	GPR85	IGKV3-20	NAA38
818	SMAD7	GOLGA4	ANKRD12	SNHG7
819	GAS5-AS1	GNG5	CCND3	FXYD5
820	PTP4A2	GNG11	UBL5	LINC00504
821	HSPA4	GNAS	EEF1A1	CAMK4
822	JAK1	GNA15	RALY	FAM124A
823	CREM	GMFB	RPSA	USP18
824	UTRN	GIMAP5	RPL7A	SBDS
825	ZC3HAV1	GIMAP1	NDUFA7	CDK17
826	SKI	GDPGP1	PNRC1	TSPAN7
827	C1orf162	GBP1	RNF213	LNPEP
828	PTPN6	GABARAPL1	RPL4	EVL
829	AHDC1	GAB3	SMG1	SHISA2
830	NDUFB2	FYN	AC138207.7	RBM14
831	ADAR	FYB1	IGKV4-1	ARHGEF26
832	A2M	FURIN	RPL35	ID2
833	BRD4	FTX	AKAP13	KLF6
834	LINC00861	FTL	DDX24	ZEB2
835	SMAP2	FRK	RNASET2	FOXK1
836	IRF7	FOXP1	RPL22	SLC3A2
837	TUBB1	FOXO1	RPL31	FEM1A
838	GPR85	FOXK1	CST7	LAPTM5
839	ARL6IP1	FOSL2	SH3BGRL3	GUK1
840	PRPF8	FMNL1	RPS16	AL022322.2
841	EYA1	FLNA	PABPC1	OSER1
842	SCAF11	FGR	CYTIP	HERC1
843	FAU	FEM1A	RPL7	MDM4
844	TP53BP2	FCRL6	LEPROTL1	AC016831.1
845	ANXA6	FCN1	SRSF7	NDUFB2
846	P2RY8	FAM89B	RPL10	SLC38A2
847	Z98885.3	FAM71F2	RPS14	CCND3
848	PPP1CB	FAM124A	CD52	PGAM1
849	FLNA	EZR	ARL6IP4	OR2M3
850	CD47	EYA1	C4orf3	RPS27
851	TSPYL2	EXOSC6	EVL	AC245297.3
852	RPL14	EVL	EEF2	TBC1D10C
853	TBC1D10C	ETV3	TMEM123	MLLT3
854	IFIT3	ETF1	RSRP1	CD55
855	HSPA1A	EPSTI1	PPDPF	LRRK1
856	CHAC1	EPB41	UBC	ICOS
857	CHD1	EMP3	RPS23	FAM126B
858	BLOC1S4	EMP2	LDHA	SELENOK
859	POLR2A	EML6	CYBA	RSRC2
860	KCNJ3	EML4	H2AFZ	SOCS3
861	PTPRCAP	EMD	GPSM3	FTX
862	HSPB1	ELMSAN1	PFDN5	UTRN
863	AMFR	ELL2	SPARC	UGDH-AS1
864	HSPH1	ELF1	LY6E	Z95114.1
865	SPARC	EIF4A3	RPL32	AC016831.5
866	RPS7	EIF2AK2	PPIA	CLN5
867	NKG7	EIF1AY	MYH9	RPAP2
868	AC015802.6	EIF1AX	RPL28	PRRT2
869	SCML1	EI24	RPLP2	UTS2
870	BAP1	EFNA5	ACTG1	ARL2BP
871	EMP3	EEF1B2	FTL	LINC02503
872	STAG2	DUSP4	NAP1L1	HLA-DRA
873	RPL28	DTX3L	CD99	DPP6
874	IMP3	DNMT3A	IL32	ANKRD44
875	MYO1F	DENND2D	LIMD2	PSMA3-AS1
876	SUN2	DDX6	GPX4	CLDN11
877	JPT1	DDX24	ATP5F1D	ANKRD11
878	RPS3	DCUN1D3	TMA7	GDPGP1
879	CDKN1A	DCTN6	AC243960.3	STAT3
880	HLA-DQA2	DCP1A	ARHGDIB	HIF1A
881	LGALS1	DBN1	TOMM7	AAK1
882	APOOL	DAZAP2	CD48	NFATC2
883	SDC3	DAD1	COX6B1	MPG
884	AC092171.3	CYTIP	RPL29	SDR39U1
885	RHOG	CXCL14	MTRNR2L1	ABLIM1
886	SNHG7	CTSC	SERP1	LAG3
887	KDM5D	CST3	RPL14	ZNF26
888	AC119396.1	CSKMT	ANP32B	SUB1
889	LEPROTL1	CRYBG1	TTC28	IGFBP7
890	SELENOK	CREBBP	HMGB1	SAMD3
891	ZFY	CPNE7	CD3D	EML6
892	AKNA	CPB1	PARP8	VAMP8
893	IFITM3	COX7B	SRP14	CSRNP1
894	ARPC5	COX7A2	COX7B	CDK13
895	AD000090.1	COX6C	PTPRCAP	AC092683.1
896	AUTS2	COX6B1	EIF5A	ZNF331
897	DENND2D	COX5A	RPS9	SYTL3
898	XAF1	COX4I1	AES	SMCHD1
899	TRG-AS1	CORO1A	GUK1	POLR2J3.1
900	S100A6	COMMD7	CNBP	S100A10
901	SC5D	COMMD6	RPL9	2023-03-06
902	MAPKAPK2	COL6A3	FUS	TMEM238
903	IGHV3-73	CNOT7	RPS8	ADD2
904	RPL13A	CNOT6L	GYPC	RIN2
905	MTRNR2L1	CNNM2	ARL6IP5	HLA-E
906	NACA	CNBP	RPS5	DAZAP2
907	CORO1A	CLU	LAPTM5	MAL
908	TRIM22	CLN5	ARPC2	IFRD1
909	RNF213	CKAP2	CIRBP	OST4
910	H1FX	CIRBP	RPL30	PPP1R18
911	ARPC4	CHST5	HCST	STK17B
912	CNOT6L	CHD2	COX4I1	PSME2
913	ETV3	CHD1	EIF3F	RPL31
914	EVL	CHCHD2	RPL11	PPP2R5C
915	HIST1H1C	CHAC1	SRGN	KAT7
916	MXD4	CFL1	KMT2E	ITGAL
917	TRAF3IP3	CEMIP2	ATP5MG	MYL12B
918	NPR3	CELF2-AS1	RPS12	SRRM2
919	NEDD4L	CDKN1B	RPS25	MYADM
920	S100A11	CDKN1A	RHOA	ZBTB20
921	USP9Y	CDK17	CDC42	CAP1
922	AL035078.1	CDK13	HIF3A	SYNE1
923	PDGFA	CDC42	COMMD6	PLEK
924	IFIT2	CD81	RPL36	HMGB1
925	PNRC1	CD6	RPL24	RPS21
926	BIRC3	CD55	RPL18	ATP5MG
927	PDE4D	CD5	VAMP8	RPS11
928	GNAS	CD48	MIF	SPON2
929	LRRC75A	CD3E	EMP3	LGALS1
930	STK17A	CD3D	CAVIN1	PFDN5
931	RPL10	CD2	PSME1	SRP14
932	PSPH	CD164	COX7A2	SLC9A3R1
933	PPP1R14B	CCSER2	HNRNPDL	SMG1
934	OAZ1	CCND3	NKG7	CDC42
935	ELMSAN1	CCDC26	RPLP1	PTPRCAP
936	PIK3R1	CAVIN1	HSP90AA1	UQCRB
937	RBM38	CATIP	UBB	HNRNPDL
938	DNAJB1	CARMIL1	ZFAS1	HNRNPH1
939	MCMDC2	CARD16	BTF3	S100A6
940	KLRF1	CAP1	S100A6	RPS4X
941	HLA-DPA1	CAMK4	NPM1	FGR
942	BTN3A2	CACNA1A	EEF1B2	FYB1
943	KDM6B	CA5B	RPL36AL	BTF3
944	PRMT2	C6orf62	HMGN2	FTL
945	IL16	C6orf48	S100A10	TNFAIP3
946	OASL	C4orf48	SUB1	KCNQ1OT1
947	CD3E	C4orf3	RPS15	H3F3A
948	YBX1	C1orf162	IGHM	PPIA
949	TRBV12-4	C16orf72	OST4	CCNI
950	HSPA8	C12orf45	ANXA1	RAC2
951	GPR132	BTN3A2	RPS11	RPS19
952	KLRK1	BTF3	RPL27	FCRL6
953	HSP90AA1	BST2	VIM	ZFP36
954	EIF1AY	BRD4	UQCRB	COX4I1
955	HIST1H2AC	BPTF	RPL10A	UBC
956	MYH9	BMPR1B	RAC2	RPS20
957	CPNE7	BLOC1S4	CORO1A	IL32
958	AL024508.2	BIRC2	COX6C	KLRF1
959	SHISA5	BICDL1	NOP53	SNRPD2
960	PPP1R18	BCOR	FYB1	CD99
961	H3F3B	BCL9L	CCNI	RPL8
962	WHAMM	BCL3	EFNA5	RPL27
963	RPS19	BCL2L11	IGLV3-25	CYBA
964	TRBV11-3	BCL11B	ARPC3	LDHB
965	NDUFC2	BCL11A	LDHB	NFKBIA -0.00151
966	RPL17	BCDIN3D	FAU	RPL36AL
967	CD81	BBC3	MYL12B	ARPC2
968	PSMA2	BAZ2A	MYL6	TOMM7
969	KLF2	BAZ1A	FXYD5	ADGRG1
970	AREG	BATF	CHCHD2	ARHGDIB
971	NDUFB8	BAP1	CFL1	HCST
972	ARID5A	BACH2	CTSL	CHCHD2
973	RACK1	AUTS2	SLC25A6	RPL4
974	GIMAP4	ATP6V0E1	TMBIM6	UBB
975	DDIT3	ATP5PF	MYL9	RPL35
976	ATP5PO	ATP5MPL	HNRNPA2B1	GZMA
977	IGHV5-10-1	ATP5MG	SOX11	OAZ1
978	ZNF688	ATP5MF	OAZ1	HINT1
979	PLEK	ATP5ME	HINT1	NACA
980	PTPRC	ATP5MD	PMEPA1	PSME1
981	PSMB9	ATP1B1	SNRPD2	CD3D
982	RNF187	ATM	GNG11	PRF1
983	RPS17	ARRDC2	Z98885.3	RPL6
984	RNF125	ARPC4	IGLC2	FCGR3A
985	DAAM1	ARPC3	DAZAP2	RPL34
986	RPL3	ARPC2	AC093668.3	RPL7
987	NDUFA11	ARL6IP4	TUBB1	RPS7
988	NOP53	ARL6IP1	COL6A3	RHOA
989	CCNI	ARL4C	TRAV6	CTSW
990	HLA-DRB5	ARL4A	CELF2-AS1	EMP3
991	HLA-DPB1	ARL2BP	ID1	GZMB
992	HNRNPA1	ARIH1	TMEM238	ARPC3
993	TRAV6	ARID4B	PCDHGA10	RPL15
994	TRDV3	ARID3A	SLC25A48	GZMH
995	PIM3	ARID1B	AC009404.1	RPLP2
996	TNFSF13B	ARHGEF26	RAB12	RPL13
997	TRBJ2-2P	ARHGDIB	IGKV3-11	UBA52
998	EEF1D	ARF5	GNA15	CORO1A
999	NR4A2	AQP3	ACRBP	MYL6
1000	NDUFA13	APOOL	TRBJ2-2P	ACTG1
1001	PPDPF	ANXA6	IGHG1	FAU
1002	GPSM3	ANXA11	TYMS	RPL23A
1003	AC004687.1	ANXA1	TRBV12-4	RPL24
1004	ZFP36L1	ANKRD44	NTNG1	RACK1
1005	ZNF331	ANKRD12	IL1B	EEF1B2
1006	TTTY15	ANKRD11	IGLV3-19	CST7
1007	CCDC170	ANK3	SLC30A1	CFL1
1008	RUNX3	ALOX5AP	AC004556.1	RPS28
1009	HIST1H1D	AL360012.1	HS3ST1	RPL7A
1010	UTY	AL118516.1	TRBV10-3	SH3BGRL3
1011	PCBP1	AL022322.2	PAQR7	RPL21
1012	WAS	AKNA	NPR3	RPS5
1013	KLRC2	AKAP13	FAM124A	TPT1
1014	FAM118A	AHDC1	LYPD4	RPS15
1015	RPL7A	AGTRAP	IGLV1-51	RPL5
1016	EEF1G	AGO2	LINC02043	RPS16
1017	CST7	ADNP	TRBV11-3	RPL35A
1018	CSRNP1	ADGRG1	IGLV3-1	RPL14
1019	BTBD9	ADGRE5	AL360012.1	NKG7
1020	GIMAP1	ADD2	IGLC3	RPL22
1021	MTRNR2L11	ADAR	ZNRF1	RPSA
1022	RPL29	ACRBP	IGHV4-34	RPS9
1023	HSPA1B	AC245452.1	LIPH	RPL29
1024	NXF3	AC245297.3	IGKV3-15	RPS25
1025	ATP5F1A	AC245140.2	TRDV3	RPS3A
1026	AC004556.1	AC243960.3	MT1G	RPL36
1027	ACTG1	AC138207.7	CPB1	RPL10A
1028	ZFP36	AC119396.1	IGLV3-21	RPL19
1029	RPL11	AC114760.2	IGLV3-10	RPS13
1030	RPL19	AC103702.2	CPNE7	RPS18
1031	GIMAP7	AC093668.3	MSX1	RPLP1
1032	RPL18A	AC092683.1	THRB	RPS6
1033	RPS10	AC092171.3	IGKV1-17	RPL28
1034	CX3CR1	AC087239.1	TSPAN7	RPL18
1035	CYBA	AC058791.1	CHAC1	RPL9
1036	RPL26	AC025887.2	RAB39A	RPL18A
1037	AL157402.2	AC016831.5	IGHV5-10-1	RPS8
1038	DDX3Y	AC016831.1	APOC1	RPS23
1039	IFITM1	AC015802.6	NXF3	RPS14
1040	HIST1H1E	AC009404.1	IGHV4-59	EEF1A1
1041	RPL36A	AC004687.1	IGLV3-27	RPL11
1042	RPS29	AC003681.1	CCL2	RPL10
1043	HLA-B	ABLIM1	IGLV8-61	RPL30
1044	BTG1	ABCG1	IGHG4	RPL32
1045	RPS4Y1	AAK1	IGHV3-73	RPS12

## Sheet: Myeloidcell
Rank	LASSO feature list	LightGBM feature list	MCFS feature list	mRMR feature list
1	RPS26	RPS26	CCL2	CCL2
2	DUSP1	RPS4Y1	CCL8	PFN1
3	MTRNR2L8	FGF23	RSAD2	ARID5B
4	RPS2	NFKBIA	CTSL	CXCL8
5	RPL34	CLDN11	CCL7	IFI27
6	AC245014.3	IFI27	IFIT1	RPS29
7	PFN1	HLA-C	CXCL8	RSAD2
8	FCER1G	TMEM176B	ARID5B	FGF23
9	RPL35A	HLA-B	IDO1	TMSB10
10	WDR74	FTH1	DEFB1	JUN
11	RPL39	HLA-DRB5	ISG15	AMFR
12	HLA-A	FOS	CXCL10	RNASE1
13	SAT1	RETN	AMFR	FTH1
14	RPS23	IFI6	IFI27	S100A10
15	FAM126B	LYZ	IFIT3	CCL8
16	FTH1	RPL39	RGL1	FABP4
17	RPL37	RPS29	IFIT2	ATP5F1A
18	WAC-AS1	ARID5B	RNASE1	ISG15
19	RNASE1	FOSB	ISG20	CST3
20	COX7C	RPS2	PFN1	CD163
21	DPPA4	MTRNR2L12	CST3	CYBA
22	VSIG4	FOLR3	MTRNR2L11	TMEM176B
23	CD69	B2M	CXCL11	CTSL
24	HLA-DQA2	AL135790.1	FTH1	IDO1
25	CTSB	IFITM3	SPP1	TNFSF13B
26	TMSB10	MALAT1	APOC1	HLA-DQA2
27	RAB5IF	IL1R2	IGKV4-1	SERF2
28	CALHM6	AL035078.1	SDS	RPL36A
29	CES1	RPS27	ZNF688	DEFB1
30	RPS28	CYBA	RPS10	NUPR1
31	NME2	AMFR	LGMN	CCL7
32	COX5A	HLA-DQA2	CD69	MTRNR2L11
33	JUNB	TMEM176A	HLA-DQA2	SERP1
34	S100A12	JUN	C1QC	MT2A
35	CTSL	TMSB4X	IL4I1	KLF4
36	CDKN1A	LY6E	TMSB10	IFITM1
37	CCL2	IL1B	BASP1	BASP1
38	RPS15A	DUSP1	FGF23	SCYL3
39	AXL	CST3	USP18	IFIT1
40	IRF1	AD000090.1	CTSB	TMIGD3
41	TACC2	DDX3Y	HCAR2	IL1R2
42	S100A10	IFITM1	NEAT1	GNG5
43	GNG5	CCDC170	TMIGD3	RGL1
44	RETN	RPS3A	NCALD	HLA-B
45	CALM1	RPS10	NUPR1	GABARAP
46	SERP1	MTRNR2L8	SOCS1	ZNF688
47	ANXA2	HLA-DRB1	C1QA	SDS
48	TMIGD3	CXCL8	C1QB	CALM1
49	Z93241.1	ATP5F1A	NAMPT	IFIT3
50	ALDH2	PPBP	LHFPL2	PDGFA
51	DDX5	PFN1	MX1	CD69
52	SMDT1	MT1X	TNFSF13B	CLEC12A
53	UQCRFS1	KLF4	VSIG4	IFITM2
54	AC007952.4	GABARAP	ANKRD22	CTSB
55	POLE4	FTL	PTGS2	TMBIM4
56	ADAMTS2	ZFP36	CLDN11	CCL3
57	CTSH	EEF1A1	ATP5F1A	NEAT1
58	RPS27A	TYMP	IFITM1	VSIG4
59	ATP5F1E	IGLV3-25	TNF	CXCL10
60	IFIT3	HLA-DQB1	CD163	CSF3R
61	ARL4A	CLEC12A	AC023157.3	ISG20
62	MTA2	ZNF688	CCL4	RPL17
63	TMSB4X	AC245014.3	SCYL3	SH3BGRL3
64	AL355075.4	S100A8	GBP1	APOC1
65	RPL31	MT2A	C15orf48	TMEM176A
66	TNFSF10	MTRNR2L11	CCL3	LHFPL2
67	APOBEC3A	VIM	IFIH1	DPPA4
68	RPL22L1	NAPSA	MS4A4A	CXCL11
69	TRA2B	JUND	SERPING1	SSH1
70	METTL9	HLA-A	DPPA4	SPP1
71	RNF130	RPL37	CCL4L2	FGL2
72	ARPC2	IGKV4-1	TMEM176B	ATP5F1E
73	UQCRB	FAM126B	PHACTR1	C1QC
74	CREG1	TXNIP	FNIP2	IL1B
75	KLF4	NEAT1	IL1B	CLDN11
76	EIF3F	CCL3L1	IFITM2	SOCS1
77	STX11	RPL34	DNAAF1	ADGRG3
78	AC044849.1	RPL41	AC116366.1	VAMP5
79	RGCC	AXL	RPL39	AL035078.1
80	AC103591.3	LGALS2	SPATS2L	LGMN
81	UQCRH	TNFSF13B	HERC5	RBP4
82	RPS14	RPS4X	EGR1	USP18
83	DEK	ANXA1	MT1E	ARPC1B
84	PLAC8	SAT1	AC026369.3	IFI44L
85	CD163	RPS28	EMP1	RPS17
86	NOP10	ACTB	IGKV3-11	IFIT2
87	MYO15A	S100A9	JUN	PTGS2
88	TCIRG1	FCER1G	AL360012.1	FNIP2
89	EIF1	TMSB10	G0S2	PTPRC
90	SIGLEC1	CD74	OASL	PTMA
91	LIPA	CCL2	AL135790.1	MT1X
92	RPL41	UBC	NFKBIA	ZFP36L1
93	CCNL1	KIN	CMTM2	COX7A2
94	RASGEF1B	CLU	S100A10	IFI6
95	TMC5	NUPR1	OPTN	PROK2
96	ATP2B1-AS1	AC007952.4	RPLP1	NCALD
97	ZNF706	RPL37A	IL1RN	GBP1
98	NCOA4	IFITM2	KCNJ15	HSPB1
99	ISG15	RSAD2	SOD2	ATF3
100	IGSF6	ITM2B	CXCL1	KAT7
101	USP18	IGLV3-19	MT2A	RPS2
102	UBE2J1	IGKV3-11	FCGR3B	NDUFA11
103	MT1E	IFIT1	FABP5	EMP1
104	EIF4EBP1	IFI44L	TMC5	EGR1
105	ATP6V0C	RPLP1	AP003354.2	HNRNPA1
106	FOLR3	RPL36A	Z93241.1	WDR74
107	JUN	PTMA	IL1R2	CTSD
108	CEBPD	BCL2A1	CXCL2	UBXN6
109	JCHAIN	ATP6V0C	HESX1	EPSTI1
110	C20orf27	ATP2B1-AS1	MDK	TNF
111	TSC22D3	SRGN	AL035078.1	POU2F2
112	PF4V1	RPL28	TNFAIP6	IFITM3
113	PPIA	RPL26	CD81	RPS26
114	C4orf3	PLAC8	AQP9	MS4A4A
115	IFNGR2	MT1E	RPS28	NOP10
116	KLF6	S100A6	U47924.2	HYAL4
117	TRIR	CTSL	CD274	YIPF4
118	TAP1	ATP5F1E	HES4	B4GALT1
119	SLC2A3	APOC1	CLU	FCER1G
120	CDC42EP3	S100A12	ADAMTS2	FNTA
121	ARF6	KLF2	CLEC1B	COX6C
122	RPLP2	DDX5	OSM	RNASE2
123	VAMP5	RAC1	GBP5	AC023157.3
124	AC026979.2	KLF6	CCL3L1	VIM
125	PGAM1	COTL1	GALM	CCDC170
126	IDO1	PLAUR	TNFSF10	CSTB
127	RPS13	ARPC1B	NFKBIZ	TCN2
128	IL32	RPS13	IFI6	METTL7B
129	CYCS	NXF3	HSPB1	RPL28
130	NDUFS6	LSP1	CXCR2	HNRNPL
131	PYCARD	KAT7	DST	NFKBIZ
132	CD44	ITGB2	APOE	RPS10
133	UBE2D2	GAPDH	RPS29	IGLV3-25
134	SMCO4	CEBPD	ATP6V0C	CXCL1
135	CSTA	CCL3	SRGN	MX1
136	TPT1	C15orf48	TCOF1	EVI2B
137	COX7A2	AC116366.1	RTN1	DAAM1
138	LHFPL2	NME2	KAT7	VCAN
139	CST3	MNDA	EREG	Z93241.1
140	CCDC170	G0S2	EYA1	COX5A
141	MFGE8	CTSD	PTX3	LSP1
142	C8orf59	COX5B	AC097518.1	NDUFB8
143	HIST1H4C	CD69	RPL28	CD274
144	RSAD2	VSIG4	TMEM176A	ANXA1
145	SGK1	SOD2	NCMAP	CMPK2
146	SRSF9	S100A10	CMPK2	MT1E
147	RPS24	RPS16	TBC1D4	CD74
148	FOSB	PCBP1	CD38	IFIH1
149	KRT10	NBPF9	GNG7	PRRG3
150	TRAF1	IRF1	RPL41	MFGE8
151	GNPTG	AC004556.1	WDR19	POMP
152	UNC93B1	ZFP36L1	TNNT1	C1QB
153	OAS3	SPP1	SIGLEC14	RGCC
154	SARAF	SDC2	IGLV3-25	LCP1
155	MGAT1	RPL18A	MMP19	HERC5
156	RAB1A	JUNB	FPR3	GNAI2
157	SRSF5	IGHA1	AC103591.3	TMEM154
158	FKBP1A	IFIT2	CHST5	SSB
159	SNX3	AC020916.1	WDR66	RPS21
160	AC091271.1	WDR74	KCNJ2	RAB5IF
161	RAB20	S100A11	ACP5	NOG
162	H2AFV	RPS23	RPL26	CCL4
163	RGS19	RPLP0	GPM6A	HAMP
164	HLA-B	RPL30	PROK2	MDK
165	PER1	NAMPT	DDX58	TNFSF10
166	PSMA6	LILRA1	AP000547.3	NXF3
167	BTBD9	CDKN2D	FN1	NAMPT
168	C12orf57	CALHM6	LGALS3BP	ARHGEF26
169	COX5B	TSPO	IGHM	RPL26
170	TBCA	SERP1	ATF3	PLAC8
171	ISG20	RPS27A	CCRL2	FOLR3
172	LINC00877	ISG15	GBP4	CD38
173	AL356512.1	IGHM	ZNF462	SEC61G
174	UBL5	HIF1A	HLA-DOA	ATOX1
175	OAS2	GADD45B	SLC40A1	FOS
176	CHMP1B	RPS24	AC245128.3	HSP90AA1
177	DYSF	RPLP2	IFITM3	VASP
178	HSPB1	PTCH2	SLAMF7	MX2
179	PTCH2	NFKBIZ	AC055713.1	EYA1
180	RHOA	IGKV1-17	BCDIN3D	ACTR2
181	ANXA5	HES4	CCL5	TBCA
182	IFIT1	FCN1	KLF15	LGALS2
183	MT1X	DPPA4	AC008079.2	JAML
184	FLT3	SMDT1	ZBTB10	SPATS2L
185	TCN2	RPL7A	SAP30	CMTM2
186	PYURF	RPL13	FOSB	APOBEC3A
187	CTSD	PPP1R15A	CDH6	BTN3A2
188	ZFAND5	PDGFA	KLHL21	APOE
189	AF213884.3	ERAP2	SAMD9L	PI3
190	IL7R	ATP5F1D	AC114760.2	TYROBP
191	ATP5MD	Z93241.1	SHOX	KCNJ15
192	LYSMD2	RPL8	PMAIP1	MYL6
193	ACP5	RPL17	TSC22D1	CREG1
194	HERC5	LST1	TCTN2	HLA-C
195	RPS27L	ID2	AHDC1	CCR1
196	CYP27A1	H3F3A	TMEM140	ARL4A
197	STUB1	EGR1	AL356512.1	GCH1
198	COX6C	CTSB	ADRB2	DUSP1
199	PLD3	CLDN5	KCNJ3	PRDX1
200	HAVCR2	CCL8	ZC3H12A	IGLV6-57
201	S100A9	RNASE2	AC010618.3	MT1G
202	DNAJC15	RNASE1	LRG1	KCNJ3
203	MYL12A	PIM3	S100P	GBP5
204	PTGER2	NAP1L1	CAMK2B	COX5B
205	ALKBH7	IL32	OLR1	CES1
206	DGCR6L	IGLV6-57	RPS13	LYST
207	RPS20	HLA-DRA	HIST1H3H	ZNF26
208	IGLV3-19	AREG	FGF8	XAF1
209	TMEM179B	TNFSF10	PRR7	PHACTR1
210	RBP7	NCOA4	COL8A1	LRRC75A
211	TMEM107	LGALS1	PHLDA2	CCR5
212	SEM1	GPX4	OR1I1	MSN
213	FCGR2A	GIMAP4	PCNX2	SERPING1
214	SYNGR2	EHD1	MYLK	FOSB
215	ITGAM	EEF1G	SH3BGRL3	NBPF9
216	IL4I1	AC103591.3	CNNM2	TXNIP
217	NOG	TSC22D3	DCD	FPR3
218	PDIA6	TMC5	TCN2	SOD2
219	TMEM160	SULT1A1	ACOT2	WDR66
220	YWHAZ	RPS15	CCDC141	SORL1
221	NR1H3	RPL27A	NKG7	EEF1G
222	IGHM	RPL19	ORC6	RPS27L
223	RPL24	RPL10	HEPACAM	LGALS1
224	RPL37A	RGS2	TNFSF14	DDX17
225	SDS	MTRNR2L1	CA2	CYCS
226	FGR	LTA4H	HAVCR2	IER2
227	MPG	IRF7	CLEC12A	DYNLT1
228	COQ7	HLA-DQA1	KATNBL1	LINC01001
229	RPS3A	HIST1H3H	ANXA2R	NR1H3
230	GABARAPL1	HIST1H2BC	CX3CR1	OASL
231	GPR183	HIST1H2AC	NR1H3	AL034397.3
232	IL1B	GIMAP7	JCHAIN	IFI44
233	ELOC	DNAJB1	ADGRE1	PPIA
234	ATP5MG	CXCL2	AF213884.3	RSRP1
235	NDUFA1	CTSS	GPR85	S100A12
236	MT2A	CD83	ICA1L	FN1
237	CRTAP	TPT1	BMPR1B	MTRNR2L12
238	IFI44	TNNT1	SERF2	FAM126B
239	MLLT3	SPI1	DDX3Y	HCAR2
240	GABARAP	SERF2	EEF1G	GBP4
241	LINC01220	RPS9	BICC1	FKBP5
242	C1orf162	RPL35A	PLD4	LGALS3
243	IFIH1	PCBP2	UBXN6	SPRR3
244	ZBTB10	PARAL1	HSPH1	SLC7A11
245	ISCU	NR4A1	CXCL3	PHLDA2
246	ANKRD22	MTRNR2L10	NDUFA7	CALHM6
247	DBNDD2	LINC01879	PSMA2	PLAU
248	RPL14	JCHAIN	ANK3	NLRP3
249	C4orf48	IGLV1-44	BEST1	TSPO
250	NBPF19	FN1	VAMP5	MTA2
251	IGLV3-25	FABP4	IGLV3-19	B3GNT2
252	GK	EREG	NEXN	IL7R
253	FPR1	COX7C	ZDHHC1	IRF7
254	HEXB	CD163	GPNMB	FABP5
255	CBWD2	CCL4	FOLR3	DEK
256	CD83	BTBD9	MYO18A	RPS19
257	GPM6B	AL355075.4	HAMP	ELOC
258	ATP6V0E1	SIGLEC14	RUBCNL	OAS3
259	IFI27	SH3BGRL3	IFRD1	C1QA
260	CCL8	SCYL3	ZNF383	IL1RN
261	DEFB1	PYCARD	RGS1	OR1I1
262	CCL7	PNRC1	PPP1R15A	TNFRSF1A
263	CXCL10	PID1	ZNF217	NDUFA13
264	IFIT2	LGALS9	AC245060.5	OSM
265	RGL1	KLF15	NECTIN2	TXN
266	GBP1	DUSP6	B4GALT5	CD93
267	SCYL3	ALOX5AP	ATP1B1	TNFRSF1B
268	SERF2	UTY	TTC7B	OPTN
269	IFITM1	TYROBP	LIMK2	HLA-DRB1
270	CSTB	SOCS3	DPP6	HSPE1
271	MX1	SLFN5	MAP3K7CL	SDC3
272	PARAL1	SLC7A11	SLITRK5	AP1S2
273	CXCL11	RAB5IF	CXCL14	CXCR2
274	CYBA	PPDPF	SLCO2B1	DNAJC15
275	RPL28	OST4	SHISA2	ACTB
276	SH3BGRL3	NOP10	OTOF	LILRB4
277	IFITM3	NCALD	AC245060.6	MYO10
278	EMP1	MLLT3	AL355075.4	TAP1
279	MS4A4A	MAP2K3	FLRT2	ANKRD44
280	IFI6	IGLV1-51	SPARC	SCARB2
281	LGMN	IGLC2	TLR8	KCNJ2
282	RPL30	HIST1H2BH	LYPLAL1	CXCL9
283	FNIP2	GRASP	NDUFB8	CCL18
284	APOC1	DHRS3	EZH2	SNX27
285	EPSTI1	DAAM1	HIST1H1C	CNIH4
286	PDGFA	CST7	AC240565.1	NKG7
287	RPL8	COX5A	TRIM13	VNN2
288	C1QC	CFD	AP1S3	NEUROD1
289	RPS4X	CES1	COQ7	GCHFR
290	EEF1A1	CCL5	OTUD1	C15orf48
291	PPIC	ANPEP	GPR183	TNFAIP2
292	RPL32	ALDOA	AC068831.1	RIPOR2
293	KAT7	TNFRSF1A	SLC39A8	SAMD9
294	SOCS1	TNF	PRKAR2B	CDH6
295	SERPING1	TMIGD3	ARHGEF12	SLC39A8
296	PTMA	SPRR3	ID1	EGR3
297	NAMPT	S100P	C2orf74	HSPA4
298	SPP1	RPS8	PDCD4	PSMB9
299	IL1RN	RPS14	NEUROD2	IL27
300	TSPO	PLA2G16	ADM	MPEG1
301	LGALS1	PABPC1	ATG2A	ALDOA
302	LGALS3	MARCO	LRRC75A	AD000090.1
303	NACA	MAP3K7CL	BTBD19	UPP1
304	FABP5	IGLV3-1	COLEC12	IGLV3-10
305	OASL	IGHG1	ZNF121	RPS28
306	RBP4	HSPA1A	ALDH1A1	SRSF9
307	RPL19	GNG7	AL022322.2	IFI35
308	RPS12	DYNLL1	TSIX	ARF6
309	CD274	CEBPB	STAM2	FCGR3B
310	ATOX1	APOOL	CDC42BPB	HSD3B7
311	FABP4	VMP1	RGCC	IGHM
312	RPS21	S100A4	HIST1H2AC	AC245014.3
313	RPS19	RPS18	PLEKHG2	PLSCR1
314	SSH1	RPS12	CSTB	NFKBIA
315	S100A11	RPL12	LUCAT1	FYB1
316	RPL13	RPL11	GPRIN3	LAIR1
317	CMPK2	RNF130	ACRBP	AC106820.2
318	POMP	PTPRC	HCAR3	NDUFA1
319	RPL10	PSAP	RPS6KA6	IFI16
320	CSF3R	PRELID1	HLA-DQB2	ZNF706
321	LINC01914	PHLDA1	ZNF395	SLC25A37
322	C1QB	PFDN5	MLLT3	ACP5
323	ALDOA	PER1	PRRG3	JARID2
324	MX2	OTOF	FNTA	NAPSA
325	GBP5	OLR1	ACTB	UQCRFS1
326	ADGRG3	NACA	RGS12	SMDT1
327	HESX1	KCNMA1	ACVR2B	ALDH2
328	IL1R2	ISG20	DUSP2	PSMA2
329	FPR3	IFNGR2	DAB2	MGAT1
330	GPNMB	IFIT3	ZNF431	GIMAP1
331	PLSCR1	IFI30	PCAT5	RALA
332	CCR1	IER3	AL031595.2	TTC7B
333	ALPL	IER2	PTMS	G0S2
334	LYZ	HIST1H4H	TOR1AIP2	COX17
335	RPS15	GSTP1	2023-09-11	ADAMTS2
336	TXN	GPM6A	NOG	WAS
337	RPL12	FAU	TMEM107	GPR183
338	RPL36	F13A1	Z95114.1	SGK1
339	VIM	CCNL1	NDUFA13	CYP4F3
340	RPS18	C4orf48	MT1X	RAC1
341	RPL6	APOBEC3A	AC005162.3	HSPH1
342	IFI44L	ADAMTS2	NAPSA	AC010618.3
343	SPATS2L	ZYX	AL138820.1	CPD
344	CCL3	TUBA1B	PAQR8	OAS1
345	GBP4	TNFAIP3	MINK1	PEBP1
346	SSB	TMEM140	CCL20	PCBP2
347	EEF1B2	TMEM107	AC243960.3	S100P
348	B4GALT1	TIMP1	AC015802.6	MTRNR2L1
349	PRDX1	STXBP2	VMO1	EREG
350	DYNLT1	SSH1	IL27	S100A6
351	METTL7B	SPRR2A	PPARA	CD81
352	RPS3	SDCBP	PTGS1	GPD1
353	S100A6	SAMSN1	MCTP2	ZNF121
354	RPL5	RPS7	ACO1	KATNBL1
355	OPTN	RPS3	HIST1H2BC	B4GALT5
356	FTL	RPS20	PF4	EIF4B
357	STAC	RPS17	B3GNT2	PSMA4
358	MDK	RPS15A	SERPINB2	CYBB
359	TYMP	RPS11	CBX5	PLA2G7
360	BTF3	RPL13A	TRIM58	BMPR1B
361	HNRNPL	RGS18	TFDP2	ATP6V1F
362	APOE	PTGS2	IL7R	TMEM107
363	YBX1	PTAFR	AC098613.1	FCGR1A
364	RPS7	PPIF	EFNA5	RPS23
365	SAMD9L	PPARA	S100A13	NDUFB9
366	DDX58	PLD4	VNN2	AL024508.2
367	ARHGEF26	PIM1	PARD6B	SUB1
368	AC023157.3	PI3	GNG11	UBC
369	C1QA	PGLS	GCHFR	SAP30
370	GPD1	NBPF19	EPHX1	SHOX
371	MYL6	MRPL23	GSTO2	SAMD9L
372	MRC1	MAX	ATP5PO	AC103591.3
373	RPS5	MARCKS	ZEB2-AS1	STAT1
374	CTSC	KDM6B	TFRC	ITGAX
375	CD81	ITGB2-AS1	TRIM69	DPP6
376	COX4I1	IL1RN	UTY	HMOX1
377	RPL15	IGLC3	GRASP	C4orf3
378	LAP3	HIST1H1C	MRC1	YBX1
379	CTSS	GPRIN3	CARMIL1	ZEB2
380	SLAMF7	FCGR3A	IL1RAP	CD40
381	GALM	DDIT4	MYO9A	GPR85
382	RPS27	CYP27A1	ARHGEF26	RPS4Y1
383	SLCO2B1	CXCL10	PLAU	HLA-DQB1
384	PHACTR1	CHMP1B	ABCA1	LAP3
385	TCEA3	CDKN1A	MIR3945HG	FAM129A
386	IRF7	CD63	IMP3	CHST5
387	RPL18	BRI3	MTRNR2L10	CEBPD
388	RAC1	ATF3	PLAG1	BEST1
389	GLUL	AP1S2	FMNL2	HESX1
390	SLC39A8	AIF1	SYNJ2	MRC1
391	PCOLCE2	ACTG1	PTMA	VMP1
392	HLA-C	YWHAH	DHX58	UBE2L6
393	CPE	XAF1	DPEP2	RPL30
394	BCL2A1	VCAN	GAPT	CXCL14
395	YIPF4	UQCRFS1	EEF1A1	WAC-AS1
396	CD38	UQCRB	NCOA7	ATM
397	IFI35	TRA2B	FAM20A	IL17RA
398	NCALD	TACC2	LINC01001	TMC5
399	PRRG3	SLC25A6	PLA2G12A	RAB20
400	COX8A	SIGLEC1	RPS6KA5	RNF130
401	MMP19	SERPINA1	FLT3	MARCO
402	FNTA	SELL	DCUN1D3	ATF5
403	PHLDA3	RPS21	CAVIN2	FBXL5
404	OAS1	RPS19	LPCAT1	LRP1
405	HSP90AA1	RPL6	CCR1	ATP6V0E1
406	AL035446.1	RPL5	EIF4EBP3	MTRNR2L8
407	SLC25A6	RPL3	KLF4	MIF
408	RPS8	RGS1	TUBB1	PTEN
409	MALAT1	RBM3	ZFYVE16	IL4I1
410	NPC2	RARA	CREM	LIMK2
411	H3F3A	POU2F2	ERC1	CAPG
412	AC092691.1	PLEK	ZNF333	GSTP1
413	CD37	PKM	AL034397.3	IGLV3-19
414	NECTIN2	PF4	STMN1	RNASEK
415	G0S2	OASL	BCL2A1	EFHD2
416	ATF3	NKG7	RPS24	RPL36
417	CCR5	NEDD4L	NT5C3A	SEM1
418	GCH1	MYL9	RPL36A	DBI
419	PROK2	MRPL54	PCDH9	MAFB
420	FN1	LITAF	PLEKHA3	NAIP
421	CCRL2	ITGAX	LINC01220	ARHGAP26
422	LITAF	IL7R	IGHG1	MZT2B
423	SRGN	IGLV3-10	AKR1B1	ATP5MD
424	HSD3B7	IGLV2-11	MYL9	MYDGF
425	B4GALT5	IFRD1	TREM1	TLE3
426	FCGR3B	IER5	SSH1	NDUFA12
427	POU2F2	IDO1	MPIG6B	ANXA5
428	HYAL4	HMGN2	ACOT13	CCNI
429	XAF1	HLA-DPA1	CHMP4A	NCF2
430	IL27	HCAR2	CPED1	RPL39
431	PLAU	H3F3B	TNFSF12	HAPLN3
432	RPS6	GNG5	PDGFA	PRELID1
433	RPL22	GMFB	TNFRSF9	APOOL
434	HPGDS	GLUL	FFAR4	SERPINB2
435	PABPC1	FPR1	AC044849.1	HSP90AB1
436	ANOS1	FNTA	SNHG25	PTCH2
437	RPL35	FLT3	CES1	GPX4
438	RPL36AL	FGL2	USP30-AS1	PARD6B
439	RPL38	EYA1	KMO	BAZ2B
440	ATP6V1F	EIF1	AREG	CTSC
441	AL035078.1	DPEP2	EXOSC6	IVNS1ABP
442	VCAN	DNMT3A	RPS15A	NF1
443	UBE2L6	DNAAF1	VEGFA	CPEB4
444	UNC5B	DEFB1	BEX3	FBP1
445	CXCL9	CYCS	PAQR7	ORC6
446	ATP6V1G1	CSTB	ZNF891	AHNAK
447	ELOB	CRIP1	GP9	LGALS3BP
448	RPL27A	CLEC5A	TMEM35B	AC003681.1
449	HAMP	CLEC1B	MT1G	ANKRD22
450	TTC7B	CDC42EP3	HDAC9	PRKCB
451	COTL1	CDC37	NLRP3	RNASET2
452	B2M	CD68	HSD3B7	RPS27
453	PDCD1LG2	CD44	HADH	ANK3
454	AC026369.3	CD37	COMMD3	Z95114.1
455	MYO1F	CCRL2	KMT2E-AS1	GPNMB
456	AC097518.1	CAMK2A	EHD1	LYSMD2
457	TREM2	CALM1	NDUFC2	SPATA31A7
458	CMTM2	ATP13A3	EXOC7	SCAF11
459	SCARB2	AL360012.1	TRAF1	PGLS
460	SORL1	AL024508.2	SHLD1	CD3D
461	MME	AC106820.2	GIMAP8	TYMP
462	GPR85	ZNF891	USP12	TCOF1
463	MGAT3	ZNF706	CPEB4	EGR2
464	AC087516.1	ZNF462	MMD	TRIM13
465	ITGB2	ZNF431	ZNF280B	ACP2
466	SH2D4B	ZNF428	PLA2G7	RPLP0
467	B3GNT2	ZNF395	FAM213A	COL8A1
468	PLA2G7	ZNF385A	LDLR	ATP5ME
469	LST1	ZNF383	CHMP1B	ZNF462
470	GALNT12	ZNF333	FRMD4A	AC114760.2
471	AQP9	ZNF32	NHSL2	TFEC
472	LCP1	ZNF280B	SLC24A2	SNHG25
473	CCL4	ZNF268	MCMDC2	HLA-A
474	CCL18	ZNF26	GUCY1B1	PHF11
475	RPL23A	ZNF217	RMDN3	PPP1R15A
476	PSMB9	ZNF121	RGPD5	MYOF
477	NENF	ZNF106	IGHA1	TSC22D3
478	KCNQ1OT1	ZMYND15	IL32	UNC93B1
479	NEUROD1	ZFYVE16	PPBP	WARS
480	RPL4	ZFY	RPL30	RETN
481	PLPP3	ZFP57	ATP2B1-AS1	GALM
482	LILRB4	ZFAND5	AC087239.1	KRT10
483	IFI16	ZEB2-AS1	AC245014.3	FMNL2
484	AGRP	ZEB2	SLC35E3	IRF2BP2
485	COX17	ZDHHC1	AL451074.2	PRRT2
486	COX6B1	ZC3HAV1	PLEKHA1	CTSS
487	SEC61G	ZC3H12A	LFNG	ITGA4
488	CHST5	ZBTB44	SLC46A3	CNNM2
489	COX6A1	ZBTB43	EGR2	ANP32A
490	RPL10A	ZBTB20	SIX3	AC098613.1
491	AOC3	ZBTB10	EPSTI1	POLR2J3.1
492	AL034397.3	ZBP1	SLC25A25-AS1	IFI30
493	TMEM154	ZADH2	CD40	PTGER2
494	RNASE2	Z95114.1	IFIT5	AC044849.1
495	GAPLINC	YWHAZ	ZNF26	HAVCR2
496	ARHGEF28	YPEL3	MARCO	CHMP5
497	SAMD9	YPEL2	RPS23	AC245128.3
498	HSPE1	YIPF4	AC016831.5	NME2
499	ATP6V0B	YBX1	LAT	PAN3
500	ATF5	WSB1	FCGR1B	OTUD1
501	LAIR1	WDR66	NR4A2	SLFN5
502	KCNAB1	WDR19	NR4A1	BCL6
503	TOMM7	WBP2	SPHK1	TNFSF14
504	ACTB	WAS	COQ2	S100A8
505	CCL23	WARS	RAB20	SNRPG
506	AP003354.2	WAC-AS1	UBE2M	SMAD2
507	SNX10	VPS29	ZFY	ID2
508	MAFB	VPS13C	CRLF3	RAB13
509	AC008637.1	VNN2	AC004556.1	DPYD
510	EPB41L1	VMO1	ABCG1	CBR1
511	MYO18A	VLDLR	CPD	ATP5MC3
512	ROMO1	VEGFA	P2RY13	SNX10
513	PI3	VCL	ZBP1	SENP5
514	S100A13	VAT1	R3HDM2	RARRES3
515	ARHGDIB	VASP	SORL1	MALAT1
516	PHLDA2	VAMP8	CHST12	CNDP2
517	AC106820.2	VAMP5	LMBRD1	FPR2
518	ORC6	UTRN	ATF5	IFIT5
519	PPP1R15A	USP8	LRRC69	ITGAL
520	OLR1	USP30-AS1	PMF1	PARP12
521	GPX4	USP3	ARRDC3	LIPA
522	HAPLN3	USP18	C16orf54	GPR65
523	UQCR11	USP15	RPS12	CRTAP
524	ANK3	USP12	NSMAF	TACC2
525	RPL27	USF1	ARPC1A	CPVL
526	FCGR1A	UQCRQ	SIGLEC1	RPL41
527	USP30-AS1	UQCRH	PTPMT1	STAC
528	EGR2	UQCR11	ZBTB44	CKLF
529	UPP1	UQCR10	C2orf88	IGHG1
530	WDR66	UPP1	NBPF1	CNOT7
531	RIPOR2	UNC93B1	OSBPL1A	GPM6A
532	KCNJ15	UNC5B	ALAS1	AP003354.2
533	ANXA1	UBXN6	ARL4A	BCL2A1
534	IQSEC3	UBXN11	CTSD	DDIT4
535	ECSCR	UBXN1	IFI44L	MS4A7
536	FGD5	UBL5	POT1-AS1	IL32
537	S100A4	UBE2R2	RPS3A	OTOF
538	LGALS3BP	UBE2M	DMAC1	PLXNB2
539	SDC3	UBE2L6	SLFN5	NDUFB2
540	STAT1	UBE2J1	GMPR	LFNG
541	SCD	UBE2D2	WDR74	RTN1
542	ADTRP	UBE2D1	TIPARP	TNNT1
543	ZNF26	UBB	2023-09-04	SLPI
544	SPI1	UBA52	ACP2	MDM4
545	RGS1	U47924.2	PTCRA	RASGEF1B
546	RPL9	TXNL4A	RTP4	ALKBH7
547	CCDC141	TXN	PID1	AC240565.1
548	DDX60L	TUBB1	CACNA1A	OAS2
549	DST	TUBA8	DDHD1	MAP2K3
550	BMPR1B	TUBA4A	CYSLTR1	AOAH
551	LY6E	TUBA1C	IFI44	CCL4L2
552	HMOX1	TTC7B	SENP2	LILRB3
553	IL15RA	TSPAN7	NFU1	STK4
554	RNF213	TSPAN4	MFSD14B	ZFYVE16
555	SLAMF8	TSPAN3	FEM1A	IGHV1-46
556	TSPAN15	TSPAN15	HIBADH	ZNF106
557	PRRT2	TSIX	ITGAX	ATP6V1G1
558	TNFRSF1B	TSC22D1	RPL17	TOR1AIP2
559	RPS25	TRPC6	SOCS2	TAGAP
560	Z95114.1	TRIR	ZBTB43	FLNA
561	MPEG1	TRIP6	GCH1	RPL36AL
562	TALDO1	TRIM69	AC015912.3	EIF3L
563	HSPA4	TRIM58	NEUROD1	ARHGEF2
564	CXCR2	TRIM56	TCF7L2	PCSK7
565	TNFAIP3	TRIM38	PDE1B	RNF213
566	LINC01001	TRIM31	MXD1	IGLV2-11
567	NBPF9	TRIM22	TOP1MT	RPLP1
568	MTRNR2L12	TRIM13	ANKRD28	DCD
569	C8B	TRIB1	PTCH2	GIMAP8
570	OAZ1	TRHDE	TMEM40	GCA
571	ITGAX	TREML1	NENF	HLA-DMA
572	HSD17B14	TREM2	CREB5	JUND
573	MLPH	TREM1	YIPF4	MME
574	NF1	TRAPPC6A	SEZ6	TREM2
575	ACOT4	TRAPPC5	PARP12	TNFAIP6
576	EIF2AK2	TRAF3IP3	JARID2	EIF3F
577	DNASE2B	TRAF1	ITGB2-AS1	RASSF2
578	HLA-DRB1	TPST2	AL024508.2	IGKV1-17
579	GSTO1	TPST1	ZNF268	AL356608.1
580	TSIX	TPR	MAFF	TIMP1
581	IGLV6-57	TPM4	RPL34	FOSL2
582	SDCBP	TPM3	AVPI1	UBL5
583	SNRPG	TPI1	RPL19	DCXR
584	NLRP3	TOR1AIP2	FTCDNL1	APOL6
585	ACSL1	TOP1MT	GAS5-AS1	PRKCD
586	AC003681.1	TOMM7	DDIT3	IGLV3-1
587	CORO1A	TOMM5	AC091271.1	RPS3A
588	AL627309.4	TNRC6B	LINC00877	CD4
589	ARHGAP26	TNFSF14	OAS3	NEDD4L
590	STAP1	TNFSF13	LPAR4	SLA
591	AC010618.3	TNFSF12	RPS8	SARAF
592	ARPC3	TNFRSF9	ELMSAN1	ANKRD13D
593	AC098613.1	TNFRSF1B	GRAP2	ZNF383
594	CFB	TNFAIP8L2	DOPEY1	NR4A2
595	VASP	TNFAIP6	MFGE8	NECTIN2
596	ENO1	TNFAIP2	LINC01879	RTCB
597	PTGER3	TMEM86A	SLC25A37	CCRL2
598	COL8A1	TMEM40	SOCS3	KIAA1551
599	RHEB	TMEM35B	YPEL2	DCUN1D3
600	AP1S2	TMEM258	FAM129A	CAST
601	PKD2L1	TMEM220	FAM110A	H2AFV
602	ZNF431	TMEM219	DDX60	CDKN1A
603	LYST	TMEM179B	GIMAP1	CD63
604	BHLHE41	TMEM171	TNFAIP3	PARP9
605	MARCKS	TMEM160	PHLDA1	RAB11FIP1
606	TBC1D4	TMEM158	KLHDC8B	BAZ1A
607	SPATA31A7	TMEM154	RAB13	VAT1
608	GNG12	TMEM14C	PTPRO	AC055713.1
609	COX7B	TMEM14A	VAT1	LTA4H
610	AL360012.1	TMBIM4	SMOX	HLA-DRB5
611	CNOT7	TMBIM1	SGPP1	IGLV1-51
612	BCDIN3D	TMA7	EGR3	PLEKHA3
613	PLAG1	TM4SF19	ZNF32	TOMM5
614	JUND	TLR8	IGFBP2	PML
615	ATP5MPL	TLR2	NBPF9	SDC2
616	RPL13A	TLE3	ATP13A3	ITGB2-AS1
617	CD40	TKT	TPST1	RPL8
618	NRP2	TIPARP	DENND2D	SLCO2B1
619	CCL4L2	TIMD4	MXD4	ALPL
620	AHDC1	THEM6	TMEM154	COA6
621	HLA-DPA1	TGOLN2	NEDD4L	AL135790.1
622	FOLR1	TGM2	COL9A2	MCTP2
623	SLFN5	TGFBR2	ESAM	FTL
624	FAM20A	TGFBI	SAMD9	KLF6
625	EGR3	TFRC	RPL32	HSPA8
626	AL024508.2	TFEC	IL15RA	AQP9
627	HSPH1	TFDP2	TBC1D10C	CLEC5A
628	AKR1C3	TESC	FCAR	NCKAP1L
629	PTMS	TCTN2	RUFY1	SOCS3
630	RALA	TCOF1	POLR2J3.1	ANXA2
631	KATNBL1	TCN2	HNRNPLL	CD300E
632	CTSF	TCIRG1	RPL11	LRG1
633	SMAD2	TCF7L2	SLC24A4	LUC7L3
634	SPHK1	TCEA3	FPR2	DNAAF1
635	DCUN1D3	TBCA	MYO10	LPCAT1
636	GAS5-AS1	TBC1D4	MYO15A	MYL12A
637	KCNJ2	TBC1D10C	RHOQ	IFNGR2
638	TMEM14A	TAPBP	SLC7A11	SCD
639	AL031595.2	TAP1	DDIT4	HNRNPC
640	EMP3	TANK	TSPAN3	NDUFS6
641	TMA7	TANC2	SLC25A36	EDN1
642	ANXA2R	TALDO1	AC116366.3	PTMS
643	IFIT5	TAGAP	GPM6B	IGLC3
644	EREG	TACC3	AL356608.1	FYN
645	PSMA4	SYNJ2	VLDLR	NDUFA4
646	NHSL2	SYNGR2	ATM	COX7C
647	WDR19	SYK	MAPK6	HSPA1A
648	FYB1	SVIL	SCD	IL1RAP
649	FKBP5	SULF2	TGM2	OLR1
650	ZNF121	SUB1	ARHGAP18	HMGN2
651	ACOT2	STX1A	FRAT2	CCNL1
652	PARP12	STX11	ATP5F1E	TXNL4A
653	LRRK1	STX10	NFIB	C1orf162
654	RPS11	STUB1	RNASE2	TNRC6B
655	S100A8	STOM	B3GNT5	CSF1R
656	PHF11	STMN1	ANKDD1A	SLAMF7
657	MXD1	STK4	MX2	MNDA
658	CAPG	STK17B	GABARAP	GLDN
659	AL022322.2	STK10	SENP5	CRIP1
660	GCHFR	STAT2	CYBA	PAFAH1B2
661	FMNL2	STAT1	TRIB1	RPS13
662	PEBP1	STAP1	SERP1	DHX58
663	CNIH4	STAM2	LYZ	CD72
664	TNFAIP2	STAC	DOCK5	FGF8
665	GPA33	STAB1	SOX11	RAB1A
666	RPL21	ST7	GNGT2	DOCK8
667	CPD	SSH2	HIST1H4H	DDX60L
668	AC240565.1	SSB	IVNS1ABP	RXRA
669	IGFBP2	SRSF9	HHEX	ZFP36
670	FFAR4	SRSF6	FAM162A	RHEB
671	AC116366.1	SRSF5	FUCA1	C12orf57
672	NEDD4L	SRSF3	C9orf66	AKAP13
673	ARHGEF12	SRGAP2	TREML1	TMEM160
674	HLA-DRB5	SREK1	CCDC170	KCTD12
675	MT1G	SQOR	SPOP	ARF5
676	OTOF	SPSB3	NMD3	CELF4
677	STK4	SPOP	KIF2A	LINC01914
678	RPSA	SPN	ZFP36	USP30-AS1
679	HSP90AB1	SPINT2	SPINT2	ID1
680	AKR1B1	SPHK1	CYSTM1	PREX1
681	CD72	SPATS2L	SLITRK4	AC097518.1
682	IVNS1ABP	SPATA31A7	P2RX7	NCOA7
683	SIX3	SPARC	RPL10	SLC6A6
684	NCMAP	SPAG9	DBNDD2	PDXK
685	SLC7A8	SP110	RASAL2	NOTCH2
686	CD53	SOX11	AP001189.1	KLHL21
687	MYH9	SORL1	LRRK1	DDX58
688	HLA-DRA	SORBS3	CCR5	GPSM3
689	RPS6KA5	SOCS2	CYP27A1	HIST1H4H
690	MIF	SOCS1	YPEL3	ARHGAP30
691	GSTO2	SOBP	FAM198B	ANKDD1A
692	MYOF	SOAT1	PGRMC1	BAX
693	FNDC3B	SNX3	SELENOM	DTX3L
694	TOR1AIP2	SNX27	CYB5A	GBP2
695	SOBP	SNX10	SVIL	DOCK5
696	UQCRQ	SNRPG	PPARG	RPL24
697	TFEC	SNRPD2	AC020916.1	C16orf54
698	LPL	SNHG25	ARHGEF2	SQOR
699	AC019183.1	SNHG15	TMBIM4	NAAA
700	TNRC6B	SNAP23	TANC2	HLA-DMB
701	BEST1	SMOX	KLF2	IGKV3-11
702	ZEB2	SMIM5	MALAT1	ITGAM
703	CPVL	SMIM14	RPS15	NPC2
704	CFLAR	SMG1	JUND	P2RX7
705	WARS	SMCO4	BTN3A2	RNF149
706	PRELID1	SMAD2	TRAPPC6A	AC116366.3
707	ZNF462	SLPI	RPS4X	STUB1
708	CCR2	SLITRK5	RPL13	MCUB
709	BAZ1A	SLITRK4	AC003681.1	UBE2D2
710	FBP1	SLITRK2	DAAM1	CDC42EP3
711	CDC42	SLCO3A1	SPSB3	ZC3HAV1
712	ACVR2B	SLCO2B1	XAF1	PCAT5
713	CLIC1	SLC7A8	MRPL23	RPS4X
714	KCNMA1	SLC6A6	RFLNB	SPN
715	AL356608.1	SLC47A1	HINT2	VEGFA
716	CHMP5	SLC46A3	FOS	LRRK2
717	TNFRSF1A	SLC40A1	STUB1	PARP14
718	SERPINA1	SLC39A8	CST7	GRK2
719	VMP1	SLC35E3	NCEH1	CFLAR
720	CYSTM1	SLC2A3	MRPL17	DUSP2
721	TNFSF14	SLC29A1	MTA2	TRAF3IP3
722	ATM	SLC25A5	CD300LF	TUBA1B
723	ZNF280B	SLC25A37	GPR65	IGSF6
724	NABP1	SLC25A36	AP003068.2	TNFAIP3
725	POLR2J3.1	SLC25A25-AS1	CD83	CTSZ
726	MGST3	SLC24A4	HLA-C	ATP6V0C
727	AC068831.1	SLC24A2	IFI30	LITAF
728	TRHDE	SLAMF8	KLHDC3	ITM2B
729	CREM	SLAMF7	SCCPDH	PELI1
730	MYDGF	SLA	SDC3	PLEKHG2
731	DZIP1L	SIX3	SORBS3	PCDH9
732	GLDN	SIVA1	AC106820.2	HCK
733	OR1I1	SIGLEC11	VIM	DYNLL1
734	CHCHD10	SIDT2	CALM1	CLTC
735	ANKRD44	SHTN1	SLC29A1	TAPBP
736	AMOTL1	SHOX	KLF6	COMT
737	NAPA	SHLD1	OVCA2	AXL
738	IFRD1	SHISA2	DAPP1	ANXA2R
739	FAM3B	SH3BP2	KIN	BST2
740	AC116366.3	SH2D4B	CELF4	MMP19
741	CYP4F3	SGPP1	HIST1H2BJ	EEF1A1
742	CXCR4	SGK1	TSPAN4	FLRT2
743	AL135790.1	SF1	F13A1	MBOAT7
744	SHOX	SEZ6	RPL8	DICER1
745	MDM4	SERTAD1	C3AR1	B3GNT5
746	ATP5F1D	SERPING1	PTPRC	USP15
747	CX3CR1	SERPINB9	CCNY	FCGR2A
748	CBR1	SERPINB2	TACC3	TRIR
749	TCTN2	2023-09-09	CD82	SELL
750	FPR2	2023-09-04	KDM6B	HMGB2
751	AC245128.3	2023-09-11	FYN	IGFBP2
752	MS4A6A	SENP7	SGK1	NAGK
753	PSAP	SENP5	KCNE3	P2RY13
754	PARP14	SENP2	HLA-DQA1	RUBCNL
755	PAN3	SEM1	TUBA4A	HIST1H2BH
756	IL17RA	SELENOW	DNASE2	ARIH1
757	GPX3	SELENOM	APOOL	RFLNB
758	AHNAK	SELENOK	PLSCR1	RNASE6
759	VAT1	SEL1L	HNRNPL	LY6E
760	CRLF3	SEC61G	LRRK2	CCR2
761	HOXB6	SEC61B	RPS2	STAP1
762	ANP32A	SEC22B	ETS2	NACA
763	MRPL41	SDS	MT1F	AC020916.1
764	BICC1	SDR39U1	PPM1N	MAN2B1
765	AC068992.1	SDC3	CXCR4	SHISA2
766	PGLS	SCD	TSPO	MYH9
767	LINC02185	SCCPDH	RDH11	MRPS18C
768	SENP5	SCARB2	ADD2	ACSL1
769	AL357078.1	SCAF11	TMEM220	ARRB2
770	ICA1L	SARAF	CDKN2D	SP110
771	DCD	SAP30	PRRT2	HEXB
772	SUB1	SAMHD1	HDDC2	CITED2
773	EFHD2	SAMD9L	FCGR3A	GNB2
774	GYPC	SAMD9	METTL7A	AREG
775	DHX58	S100A13	FCER1G	IRF1
776	DOCK5	RYR1	RAB21	VMO1
777	TRIM31	RXRA	CMTM5	DGCR6L
778	NKG7	RUFY1	PSENEN	PSMA6
779	SQOR	RUBCNL	SIDT2	MCMDC2
780	FAM129A	RTP4	CSF1R	MAP3K2
781	TAGAP	RTN3	ALCAM	LDHA
782	AP1S3	RTN1	APIP	HIST1H4C
783	U47924.2	RTCB	NFXL1	IFRD1
784	HLA-DMA	RSU1	SLC47A1	PRAM1
785	C2orf74	RSRP1	MARCKS	CBX5
786	IGLV3-10	RSL1D1	ALOX5AP	HES4
787	KIAA1551	RPSA	RIPK2	EEF2
788	LRG1	RPS6KA6	SDR39U1	HEPACAM
789	DDIT4	RPS6KA5	BDH2	TMEM258
790	RAB13	RPS6	SEL1L	CD53
791	PTEN	RPS5	HSPE1	MYO1F
792	CAMK2A	RPS27L	GABARAPL1	PLXDC2
793	PML	RPS25	SLCO3A1	PCBP1
794	EIF3L	RPL9	GTF2B	ADAR
795	CDH6	RPL7	AL357078.1	GSTO1
796	PARD6B	RPL4	C15orf39	PLCG2
797	RPL7	RPL38	CTTN	FAM20A
798	APOL6	RPL36AL	PAFAH1B2	HIF1A
799	SLITRK4	RPL36	USF1	2023-09-09
800	ID1	RPL35	AL031733.2	ARPC2
801	GIMAP8	RPL32	IER3	ADD2
802	LCP2	RPL31	C12orf57	MRPL27
803	C16orf72	RPL29	NLRP1	AL022322.2
804	ZDHHC1	RPL27	CD84	AL008729.1
805	ZFYVE16	RPL24	PTGER2	CFP
806	HSPA8	RPL23A	GOLGB1	LUCAT1
807	RARRES3	RPL23	IRS2	ATP6V1A
808	ADD2	RPL22L1	AMPD2	TRAPPC5
809	PPARG	RPL22	OAS2	C9orf66
810	OSM	RPL21	RASA4B	RPS20
811	CAPZA1	RPL18	IER5	SULT1A1
812	AC008079.2	RPL15	TUBA1C	KPNB1
813	PTPMT1	RPL14	MKNK2	PPP1CB
814	ALDH1A1	RPL10A	MTRNR2L12	IGLV2-8
815	FGF8	ROMO1	RPS27	HIST1H1C
816	NDUFB9	RNF213	BCL6	USP8
817	PCAT5	RNF149	PELI1	IL1R1
818	ACP2	RNF13	RPS26	PLEKHA1
819	RND3	RND3	CSF3R	PXN
820	CLU	RNASET2	ANKRD44	RPS7
821	AC245060.6	RNASEK	CCR2	FAM198B
822	TIMD4	RNASE6	AC007952.4	IGLV1-44
823	SLC35E3	RMDN3	CD74	CXCL2
824	ALPK3	RIPOR2	GFI1B	S100A11
825	PARP9	RIPK2	CSNK2A1	BICC1
826	TNFRSF9	RIOK3	CLEC5A	UQCRQ
827	LFNG	RIN2	CD72	RPS6KA5
828	CALM2	RHOQ	ADAM8	EXOSC6
829	CNDP2	RHOB	ATP6V0E2	RGS1
830	GBP2	RHOA	ANXA1	CREB5
831	RTN1	RHEB	B4GALT1	RAB24
832	IFI30	RGS19	LHPP	NDUFB1
833	NMI	RGS12	TFEC	MTRNR2L10
834	RGPD5	RGS10	KCNQ1OT1	TLR2
835	NMD3	RGPD5	LGALS2	PLAG1
836	ZNF268	RGL1	RGS18	PDIA6
837	MYO9A	RGCC	LITAF	STAB1
838	MCTP2	RFLNB	FKBP5	CD300LF
839	SP110	REX1BD	RPS27A	ZNF333
840	C16orf54	RELT	KIF16B	RASA4B
841	DBI	REL	TNFAIP8L2	ZNF395
842	IRF2BP2	RDH11	NDUFA11	LIMD2
843	SHISA2	RBX1	EVI2A	LYZ
844	CXCL2	RBPJ	SPN	RPL23A
845	OTUD1	RBP7	GREM1	ICA1L
846	HSPA1A	RBP4	ATXN1	PAQR7
847	SLA	RBM47	ARHGAP26	GRN
848	CLDN7	RASSF2	PPP1R15B	N4BP2L2
849	FLRT2	RASGEF1B	RPL7A	CBWD2
850	C3AR1	RASAL2-AS1	FGD2	LINC01857
851	BCL6	RASAL2	PML	TSIX
852	BAX	RASA4B	CCPG1	FNDC3B
853	STAT2	RARRES3	DGCR6L	DRAP1
854	AVPI1	RARRES1	GYPC	ATP5MG
855	FOSL2	RAP1B	FAM107B	ALCAM
856	ATP5ME	RALA	PADI4	HINT2
857	AC055713.1	RACK1	SCARB2	SOCS2
858	DCXR	RABGAP1L	PDE4DIP	ARL6IP4
859	CBX5	RAB27B	STOM	FMNL1
860	MZT2B	RAB24	CSNK2B	SLITRK4
861	USP8	RAB21	FOSL2	KCNQ1OT1
862	NAIP	RAB20	TAGAP	CYP1B1
863	ATP6V1B2	RAB1A	TRAF3IP3	RPL38
864	N4BP2L2	RAB13	RSU1	TCF7L2
865	RASAL2-AS1	RAB11FIP1	MSRA	C20orf27
866	SLPI	RAB11A	ABHD5	ATP6V1B2
867	TRPC6	R3HDM2	FNIP1	SELENOW
868	SENP2	PYURF	SERTAD1	NSMAF
869	TUBA1B	PXN	CDKN1A	PID1
870	AL138820.1	PTX3	SNHG15	MGST3
871	CELF4	PTPRO	TRIP6	PPARA
872	CHMP4A	PTPRE	EVL	PLXNC1
873	SAP30	PTPN6	RALA	PADI4
874	TPM4	PTPMT1	VCL	EXOC7
875	CHDH	PTP4A2	PARP9	AL627309.4
876	PCNX2	PTMS	CAPN1	PPIB
877	SULF2	PTGS1	AZI2	ETS2
878	ITM2B	PTGER3	OAS1	EIF4EBP1
879	HLA-DOA	PTGER2	MZT2B	SNRPD2
880	AVL9	PTEN	CASP5	ALOX5AP
881	COMT	PTCRA	GNG5	RBM47
882	PRKCB	PSME2	RPS19	PMAIP1
883	PLA2G16	PSMB9	COA6	NMI
884	LIMK2	PSMA6	PPIF	NABP1
885	MMP2-AS1	PSMA4	CD4	POLE4
886	TNFSF13	PSMA2	MRPL40	2023-03-06
887	RXRA	PSENEN	SSB	AKR1B1
888	DTX3L	PRRT2	DTX3L	ZBTB10
889	CFL1	PRRG3	SERPINB9	CEBPB
890	TMEM86A	PRR7	BAZ2B	MACF1
891	ZADH2	PROK2	MPZL2	MRPL23
892	LIMA1	PRKCD	SULF2	KLF15
893	AKAP13	PRKCB	LAIR1	RPS12
894	SOCS2	PRKAR2B	RPL35A	GLIPR2
895	CD47	PREX1	DDX60L	TNFRSF9
896	TPST1	PRDX1	ITM2B	DYNC1H1
897	VEGFA	PRAM1	ERAP2	LINC02154
898	HNRNPC	PPP1R15B	EIF2AK1	RARA
899	SAMSN1	PPP1CB	MPG	DENND2D
900	RBM47	PPM1N	CXCL16	SEC22B
901	NDUFB2	PPIC	PARP10	IGHA1
902	ZNF891	PPIB	RPL6	CD68
903	PMAIP1	PPIA	LIMA1	ATG2A
904	HLA-DQB2	PPARG	PF4V1	NHSL2
905	NDUFA4	POT1-AS1	IGLC2	CXCR4
906	MACC1	POMP	TXNL4A	NDUFB11
907	SOCS3	POLR2L	PLEK	COL4A3BP
908	GRN	POLR2J3.1	EIF4A3	MLLT3
909	CCNY	POLE4	SLA	B2M
910	SELENOK	PNPLA8	ATOX1	SH3BP2
911	IFI27L2	PNISR	TLE3	MAFF
912	FRMD4A	PML	PEBP1	TPST1
913	CACNA1A	PMF1	PLAC8	HPSE
914	HLA-DMB	PMAIP1	METTL7B	GAS5-AS1
915	ID2	PLXNC1	RTCB	CYB5A
916	RAB11FIP1	PLXNB2	PER1	C16orf72
917	IGKV1-17	PLXDC2	NABP1	SAT1
918	MCUB	PLSCR1	AC092171.3	SPRR2A
919	NLRP1	PLPP3	ARID3A	ENO1
920	PAQR7	PLIN2	DYNLT1	TRIM22
921	DDX60	PLEKHO1	IRF2BPL	COTL1
922	OVCA2	PLEKHG2	SEC22B	AC245060.5
923	FAM96A	PLEKHA4	APOBEC3A	TGOLN2
924	RAB21	PLEKHA3	INSIG1	C3AR1
925	ATP5MC3	PLEKHA1	ZADH2	RPL14
926	RYR1	PLEC	HLA-B	ARPC1A
927	PTP4A2	PLD3	MYOF	SNHG15
928	TLR2	PLCG2	GIMAP7	MEGF9
929	RNASET2	PLBD1	IFI35	LINC01879
930	ABCA1	PLAU	RETN	MKNK2
931	TOMM5	PLAG1	LYSMD2	PTX3
932	CAMK2B	PLA2G7	MAX	TM4SF19
933	DTNA	PLA2G12A	ZFP36L1	ARID3A
934	CKLF	PLA2G10	HIST1H4C	FPR1
935	RASAL2	PKD2L1	CCDC12	MIDN
936	RMDN3	PILRA	SNX27	GLUL
937	FLNA	PIAS2	ASB13	CDK13
938	PLIN2	PHLDA3	GMFB	CTSH
939	ETS2	PHLDA2	RPS17	DGKZ
940	IGLV3-1	PHF11	CMIP	BLOC1S1
941	SELENOW	PHC2	MDM4	RAB21
942	NCKAP1L	PHACTR1	CYP1B1	COMMD6
943	NCOA7	PGRMC1	CHMP5	NKTR
944	KDM6B	PGAM1	SOAT1	TKT
945	GTF2I	PF4V1	FAU	FAM96A
946	SERPINB2	PELI1	EP300	RGPD5
947	CXCL14	PECAM1	NME3	EIF3A
948	PDXK	PEBP1	SMIM14	LEPROTL1
949	NDUFA12	PDXK	DCP1A	BRI3
950	HMGB2	PDLIM2	ADAM9	KIN
951	MMP24OS	PDIA6	COL4A3BP	TPR
952	DAB2	PDE4DIP	IRF7	BTBD9
953	ARL6IP4	PDE1B	CMC2	EP300
954	RNF149	PDCD4	MPC2	H3F3B
955	DNMT3A	PDCD1LG2	APEX1	RIPK2
956	IGLV2-8	PCSK7	S100A6	NBPF14
957	FCN1	PCOLCE2	JAML	CHURC1
958	CARMIL1	PCNX2	GADD45B	HNRNPH1
959	GNG7	PCDH9	DHRS3	COX8A
960	USP15	PCAT5	NKTR	SMIM5
961	DPEP2	PAXX	RPS21	SLC25A5
962	EP300	PARP9	DDAH2	AMPD2
963	CXCL16	PARP3	TACC2	SLC7A8
964	FEM1A	PARP14	PLA2G16	HSPA5
965	RASSF2	PARP12	TGFBR2	IGKV4-1
966	ACOT7	PARP10	BTBD9	CDKN2D
967	DRAP1	PARD6B	ZNF428	LINC01220
968	COLEC12	PAQR8	NME2	EEF1B2
969	NR4A2	PAQR7	ARPC1B	SCCPDH
970	MACF1	PAN3	GK	PGAM1
971	RTCB	PAFAH1B2	SRSF6	UBB
972	AOAH	PADI4	SENP7	AC008079.2
973	PPIF	P2RY13	ALKBH7	YPEL3
974	FTCDNL1	P2RX7	CDK13	ARPC4
975	LINC02154	OVCA2	LNPEP	ATP5MPL
976	ADM	OTUD1	TESC	MEF2C
977	TRIP6	OSM	NBN	FXYD5
978	PREX1	OSBPL1A	AL008729.1	ACOT13
979	KLF15	ORC6	STAB1	HMGN1
980	CSNK2A1	OR1I1	FDX1	GLRX
981	AL451074.2	OPTN	APOL6	NBPF19
982	RBPJ	OGFRL1	EIF2AK2	DDIT3
983	ZNF383	OAZ1	LY6E	APRT
984	NCF2	OAS3	C16orf72	RTP4
985	PLEKHA3	OAS2	FNDC3B	TRIM38
986	PIM1	OAS1	GAPDH	EIF1
987	HIST1H2AC	NUP214	PLCG2	PYCARD
988	FYN	NT5C3A	NRP2	GUK1
989	ITGAL	NSMAF	PNRC1	PIM1
990	IMP3	NRP2	2023-03-06	NDUFS5
991	CDK13	NRGN	AC147651.1	AVPI1
992	ZNF106	NR4A2	DNAJB1	UBE2R2
993	R3HDM2	NR1H3	LUC7L3	DDX3Y
994	SLCO3A1	NPM1	AOAH	MVP
995	TMEM171	NPC2	ITGAL	CYP27A1
996	ANKRD13D	NOTCH2	OGFRL1	ROMO1
997	TM4SF19	NOP53	SMIM5	CD84
998	EDN1	NOG	NACA	SPHK1
999	GMPR	NMI	SRGAP2	CRLF3
1000	EXOSC6	NME3	SIGLEC11	DNAJA1
1001	ABCG1	NMD3	MRPS26	BTBD19
1002	PXN	NLRP3	PCSK7	CACNA1A
1003	PCSK7	NLRP1	TNFSF13	ARHGAP9
1004	PELI1	NKTR	PNPLA8	MRPL41
1005	MCL1	NINJ1	PREX1	PLA2G16
1006	SLC24A2	NIN	SRSF9	ABCA1
1007	IKZF2	NHSL2	GNG2	SRGN
1008	DNAJA1	NFXL1	LINC01094	TRAF1
1009	TMEM35B	NFU1	RPL29	PYURF
1010	P2RX7	NFIB	TNFRSF1A	HIST1H1E
1011	HPSE	NFE2	RPS7	CSNK2A1
1012	KMT2E-AS1	NF1	PIAS2	ADM
1013	GLIPR2	NEXN	RGS2	CNN2
1014	LAMB1	NEUROD2	KLF13	CCPG1
1015	SPN	NEUROD1	RARA	PLD3
1016	ACTG1	NENF	MAP2K3	FAM49B
1017	ADAR	NEIL2	FCGR1A	NFE2
1018	DYNLL1	NECTIN2	PLXNC1	PSME2
1019	FCGR3A	NDUFS6	DUSP1	LSM4
1020	NEUROD2	NDUFS5	TPST2	CCDC141
1021	PAQR8	NDUFC2	FAAP20	USP3
1022	MYO6	NDUFB9	RPL37	ATP5MF
1023	ACRBP	NDUFB8	FOXP1	ZADH2
1024	AL008729.1	NDUFB3	NFE2	H3F3A
1025	EFNA5	NDUFB2	RPL12	AL355075.4
1026	BST2	NDUFB11	FLI1	AL451074.2
1027	RARRES1	NDUFB10	HSPA4	DDAH2
1028	RGS18	NDUFB1	MDH1	AL356512.1
1029	NINJ1	NDUFA7	RASGEF1B	KCNE3
1030	APLP2	NDUFA4	SLAMF8	TPT1
1031	GIMAP4	NDUFA13	UTRN	ATP5PO
1032	CXCL3	NDUFA12	CDCP1	SMG1
1033	CRIP1	NDUFA11	MEF2C	SAMSN1
1034	FDX1	NDUFA1	MTRNR2L8	ATP5F1D
1035	IER3	NCOA7	CREBRF	ATXN1
1036	ARAP1	NCMAP	ARAP1	ZNF431
1037	MPZL2	NCKAP1L	IER2	PABPC1
1038	ARF5	NCF2	CLEC4A	PRR7
1039	SCCPDH	NCF1	GLUL	2023-03-01
1040	HIST1H2BJ	NCEH1	CNOT7	FAM120A
1041	SIGLEC14	NBPF14	SREK1	HDAC9
1042	NAAA	NBPF1	PIM3	ZBP1
1043	LTA4H	NBN	C7orf50	COX4I1
1044	ENPP4	NAPA	TRIM56	CD36
1045	HIST1H4H	NAIP	ATP5F1D	HCAR3
1046	SLC24A4	NAGK	PHF11	CREBRF
1047	PRKCD	NADK	RELT	RPS6KA6
1048	CCL5	NABP1	PHC2	AC116366.1
1049	CMC2	NAAA	KRT10	IER3
1050	NFE2	N4BP2L2	MS4A7	DNMT3A
1051	PARP10	MZT2B	HNRNPA1	MYO18A
1052	ZC3HAV1	MYOF	PAN3	HNRNPDL
1053	PLXNC1	MYO9A	LSM2	IRS2
1054	EXOC7	MYO6	POU2F2	ADA2
1055	CD300E	MYO1F	H3F3B	AL133342.1
1056	RTP4	MYO18A	ANKRD13D	PLIN2
1057	ARIH1	MYO15A	SLC6A6	RGS2
1058	CD55	MYO10	PIM1	DDX24
1059	PLA2G10	MYLK	GNG10	PTP4A2
1060	DUSP2	MYL6	WBP2	ZBTB43
1061	ZBTB20	MYL12A	PDXK	PARP10
1062	LINC01857	MYH9	IRF2	MFSD14B
1063	KPNB1	MYDGF	WAC-AS1	MPG
1064	NSMAF	MXD4	RPLP0	RPL7A
1065	SEC61B	MXD1	H3F3A	ELMSAN1
1066	DOCK8	MX2	ECHDC1	CYSLTR1
1067	PLEKHG2	MX1	RABGAP1L	CSNK2B
1068	FGD2	MVP	TMBIM1	PLEC
1069	LINC01879	MTHFD1L	MMP24OS	PAQR8
1070	TSC22D1	MTA2	ID2	KLF2
1071	GNG10	MT1G	SAMSN1	CHCHD10
1072	SLC25A5	MT1F	TANK	CHST12
1073	AC243960.3	MSRA	DPYSL2	SHTN1
1074	EPHX1	MSN	AVL9	POT1-AS1
1075	TCF7L2	MS4A7	DCXR	SRGAP2
1076	LIMS1	MS4A6A	AC026979.2	ATP13A3
1077	CAST	MS4A4A	SAT1	NDUFC2
1078	MAPK6	MRPS26	PLXNB2	TRIM69
1079	2023-03-06	MRPS18C	RPLP2	RNF13
1080	LIMD2	MRPL57	PXN	SEC61B
1081	FAAP20	MRPL41	DTX4	STAT2
1082	KCNE3	MRPL40	LAP3	SIGLEC1
1083	PNISR	MRPL27	SPAG9	AP1S3
1084	COMMD3	MRPL17	ARHGAP9	TCTN2
1085	ARHGAP30	MRC1	AC009404.1	AKAP9
1086	CD300LF	MPZL2	PLIN2	KIAA0930
1087	AC092171.3	MPP1	MAP3K2	PER1
1088	REX1BD	MPIG6B	AKAP9	PFDN5
1089	TUBB1	MPG	CITED2	TBC1D10C
1090	GPM6A	MPEG1	LEPROTL1	ARAP1
1091	RPS16	MPC2	RPL18	NOP53
1092	CDKN2D	MMP24OS	FBP1	GM2A
1093	TESC	MMP2-AS1	DYSF	LSM2
1094	SLC6A6	MMP19	AL627309.4	LAT2
1095	SPINT2	MME	PLPP3	DBNDD2
1096	LCN2	MMD	TUBA1B	STMN1
1097	ESAM	MLPH	HSPA1A	SYK
1098	PRAM1	MKNK2	RAB27B	MGST1
1099	STAM2	MIS18BP1	GM2A	MPZL2
1100	AL133342.1	MIR3945HG	ARIH1	BTF3
1101	HNRNPH1	MINK1	TOMM5	AC005162.3
1102	RAB24	MIF	GSTP1	MCL1
1103	TANK	MIDN	SHTN1	ZFAND5
1104	ATP5MF	MGST3	CYCS	SSH2
1105	FLOT1	MGST1	HIST1H2BH	SLC24A4
1106	HNRNPLL	MGAT3	TNFAIP2	SOAT1
1107	ELMSAN1	MGAT1	LMO2	METTL7A
1108	GRAP2	MFSD14B	HPSE	ERC1
1109	CRACR2B	MFSD1	RPS14	HNRNPLL
1110	SLC47A1	MFGE8	CBWD2	CAMK2B
1111	COA6	METTL9	B2M	FOXP1
1112	GAS7	METTL7B	DGKZ	IGLC2
1113	TRIM22	METTL7A	INPP5D	AVL9
1114	LINC01094	MEGF9	PDLIM2	CX3CR1
1115	ANPEP	MEF2C	SNAP23	SRSF3
1116	2023-09-04	MDM4	TXN	FDX1
1117	ERC1	MDK	HNMT	PNISR
1118	ZBTB44	MDH1	VMP1	RPL32
1119	USF1	MCUB	TPT1	WDR19
1120	SLITRK5	MCTP2	DICER1	NME3
1121	PRR7	MCMDC2	CRIP1	FLI1
1122	PLEKHA1	MCL1	MRPS18C	RBPJ
1123	HCK	MBOAT7	SELENOK	TLR8
1124	RIPK2	MBNL1	RPS18	FCGR1B
1125	HSD17B8	2023-03-06	RAB11FIP1	PECAM1
1126	POT1-AS1	2023-03-01	AP1S2	SPINT2
1127	HLA-DPB1	MAPK6	RNASE6	ZBTB20
1128	CMIP	MAP3K2	CALHM6	S100A9
1129	TSPAN4	MAP1LC3B	UBE2R2	ADAM8
1130	KLF13	MAN2B1	ATP6V1A	SLC2A3
1131	PTCRA	MAFF	CNDP2	CCL20
1132	LPAR4	MAFB	HLA-DRB5	FLT3
1133	HNMT	MACF1	RPS3	FNIP1
1134	SNRPD2	MACC1	RPS4Y1	PDCD1LG2
1135	CHST12	LYST	PARP3	DDX60
1136	NT5C3A	LYSMD2	ADTRP	RPL23
1137	RNF13	LYPLAL1	AXL	FCGRT
1138	FRAT2	LYN	PTEN	LRRC25
1139	NAGK	LY96	IRF2BP2	ZDHHC1
1140	AC004556.1	LUCAT1	KIAA1551	PPIC
1141	ZEB2-AS1	LUC7L3	MAN2B1	BZW1
1142	COMMD6	LSM4	CD3D	ERAP2
1143	PDCD4	LSM2	MRPL27	CHMP1B
1144	PPARA	LRRK2	ECH1	SPSB3
1145	HINT2	LRRK1	SMDT1	TANK
1146	FERMT3	LRRC75A	PPDPF	ZNF280B
1147	CTSZ	LRRC69	ACVRL1	SELENOK
1148	MRPS18C	LRRC25	MACC1	CD47
1149	HMGN2	LRP1	UNC93B1	REX1BD
1150	NOTCH2	LRG1	MYL6	RPS27A
1151	ARID3A	LPL	TXNIP	MT1F
1152	TGM2	LPCAT1	LILRA1	DYSF
1153	FAM198B	LPAR4	CD93	SLAMF8
1154	SLC40A1	LNPEP	NRGN	SOX11
1155	MTRNR2L10	LMO2	LILRB4	GSTO2
1156	TMEM40	LMBRD1	HIST1H1E	FGR
1157	PPP1CB	LIPA	HMGB2	PDCD4
1158	AC015912.3	LINC02185	RSRP1	MAPK6
1159	NAP1L1	LINC02154	AGFG1	CFD
1160	SRGAP2	LINC01914	HLA-A	TRA2B
1161	DDHD1	LINC01857	FAM126B	HLA-DPB1
1162	RAP1B	LINC01220	NAAA	SMCO4
1163	TRAPPC5	LINC01094	STK10	ELOB
1164	HEPACAM	LINC01001	PAXX	EVI2A
1165	CREBRF	LINC00989	CIR1	GNG10
1166	ATP1B1	LINC00877	CTSS	ZNF217
1167	NDUFB11	LIMS1	TPR	PILRA
1168	MEGF9	LIMK2	HLA-DMB	GDF15
1169	ACO1	LIMD2	NMI	CD37
1170	RASA4B	LIMA1	RIPOR2	RABGAP1L
1171	ANKDD1A	LILRB4	CLEC4E	FRAT2
1172	NDUFS5	LILRB3	ZBTB20	IL15RA
1173	CD3D	LILRA2	TMEM160	LMO2
1174	YPEL3	LHPP	DNAJC15	OGFRL1
1175	PADI4	LHFPL2	LDHB	EIF4A3
1176	TAPBP	LGMN	CREG1	UBXN1
1177	SELENOM	LGALS3BP	SMAD2	STX11
1178	C7orf50	LGALS3	TRIM22	UTY
1179	SELL	LFNG	MIS18BP1	DUSP6
1180	GNB2	LEPROTL1	PRELID1	RGS19
1181	GLRX	LDLR	FGL2	ATP6V0B
1182	PECAM1	LDHB	NBPF19	RBM3
1183	MTHFD1L	LDHA	S100A11	MXD1
1184	PNRC1	LCP2	AD000090.1	NDUFB10
1185	DCP1A	LCP1	CDC42EP3	SDCBP
1186	AKAP9	LCN2	ATP2B1	FAM107B
1187	IGLV2-11	LAT2	MEGF9	RPL22L1
1188	GP9	LAT	RPL14	KLF13
1189	AREG	LAPTM5	ITGA4	MPC2
1190	RHOQ	LAP3	MIDN	IER5
1191	NDUFB3	LAMB1	RARRES3	NMD3
1192	ARRB2	LAIR1	NBPF14	HIST1H3H
1193	GRINA	KRTCAP2	DPYD	SEL1L
1194	AL031733.2	KRT10	CBR1	ALDH1A1
1195	CFP	KPNB1	PGLS	GK
1196	STK10	KMT2E-AS1	MBOAT7	PKM
1197	FAM49B	KMO	PLEKHO1	GPM6B
1198	ATXN1	KLHL21	BACE1	LCN2
1199	DGKZ	KLHDC8B	RHOB	S100A13
1200	PLEKHA4	KLHDC3	NOP10	CAPZA1
1201	2023-09-09	KLF13	RAB11A	MYO15A
1202	APRT	KIF2A	NAP1L1	USP12
1203	TRIM38	KIF16B	ACAA1	CSTA
1204	CAVIN2	KIAA1551	NF1	RPL3
1205	MMD	KIAA0930	VPS13C	MS4A6A
1206	MKNK2	KCTD12	RPL36	SYNJ2
1207	MAFF	KCNQ1OT1	NIN	USF1
1208	ATP13A3	KCNJ3	PABPC1	SLC35E3
1209	GP1BA	KCNJ2	CD302	SLCO3A1
1210	LPCAT1	KCNJ15	MRPL41	C8orf59
1211	FMNL1	KCNE3	TMSB4X	SIX3
1212	TRIM56	KCNAB1	PYCARD	DOK2
1213	PAXX	KATNBL1	COX5A	GIMAP7
1214	MBOAT7	KALRN	RIN2	GRB2
1215	PAFAH1B2	JMJD1C	RNASEK	LILRA2
1216	TMEM258	JARID2	DNMT3A	AGFG1
1217	GFI1B	JAML	RPL24	CXCL3
1218	IGLC3	IVNS1ABP	USP3	SRSF5
1219	CIR1	ITGB1	PARP14	GMFB
1220	KIAA0930	ITGAM	EVI2B	HHEX
1221	BTBD19	ITGAL	PDIA6	CLEC4E
1222	RIN2	ITGA4	ARF5	ARRDC3
1223	PIM3	ISCU	ISCU	EIF2S3
1224	SMOX	IRS2	SNX3	COX6A1
1225	RGS2	IRF2BPL	CNIH4	CST7
1226	NDUFB10	IRF2BP2	TSC22D3	GAPLINC
1227	USP3	IRF2	STK4	NPM1
1228	ACOT13	IQSEC3	RAB5IF	HNMT
1229	MRPL27	INSIG1	YWHAH	IFI27L2
1230	RPS6KA6	INPP5D	ACSL1	U47924.2
1231	FOXP1	IMP3	TAP1	SPI1
1232	HLA-E	IL4I1	ELOC	RELT
1233	PLAUR	IL27	ANPEP	REL
1234	GAPT	IL1RAP	REX1BD	CCL3L1
1235	IL1R1	IL1R1	TRIM38	EHD1
1236	LAPTM5	IL17RA	EIF4EBP1	PPM1N
1237	MBNL1	IL15RA	RPL23	AC007952.4
1238	HCAR3	IKZF2	DMTN	UBE2D1
1239	NDUFB1	IGSF6	AGPAT2	NDUFB3
1240	HDAC9	IGLV2-8	POMP	SLC47A1
1241	LSM4	IGHV1-46	KPNB1	PDE4DIP
1242	HMGN1	IGFBP2	RHEB	PMF1
1243	SORBS3	IFIT5	TYMP	CDC37
1244	ATP2B1	IFIH1	ARPC4	SENP2
1245	TMEM140	IFI44	SIVA1	CREM
1246	AMPD2	IFI35	RPL37A	NADK
1247	PPIB	IFI27L2	EIF4B	PARAL1
1248	TXNL4A	IFI16	FABP4	LCP2
1249	DICER1	ID1	RPL22L1	NLRP1
1250	MIDN	ICOS	TMEM14C	SELENOM
1251	NME3	ICA1L	RPL5	TMEM14A
1252	ACVRL1	HYAL4	HNRNPH1	PDLIM2
1253	NEXN	HSPH1	EEF2	GTF2I
1254	VLDLR	HSPE1	NCKAP1L	EZH2
1255	TUBA4A	HSPB1	PCBP2	TNFAIP8L2
1256	SPARC	HSPA8	USP8	FGD2
1257	MAN2B1	HSPA5	DDX17	FAM110A
1258	ARPC1A	HSPA4	TMEM179B	TESC
1259	CA2	HSP90AB1	PRKCD	GAPT
1260	PILRA	HSP90AA1	CEBPB	SENP7
1261	IGHG1	HSD3B7	ZC3HAV1	ZNF385A
1262	PIAS2	HSD17B8	PYURF	MRPS26
1263	RAB27B	HSD17B14	COX7A2	EFNA5
1264	FCGR1B	HPSE	CPVL	CCNY
1265	BLOC1S1	HPGDS	N4BP2L2	LPAR4
1266	FCGRT	HPGD	IRF1	RDH11
1267	ICOS	HOXB6	MACF1	NCEH1
1268	PTX3	HNRNPLL	AAK1	MSRA
1269	DENND2D	HNRNPL	LSP1	RPL27A
1270	PF4	HNRNPH1	GBP2	LRRC69
1271	MAP3K7CL	HNRNPDL	ATG16L2	SULF2
1272	CALR	HNRNPC	ATRAID	MIS18BP1
1273	H2AFJ	HNRNPA1	RPL18A	KMO
1274	LDLR	HNMT	JUNB	TMEM35B
1275	TANC2	HMOX1	CYP4F3	CAMK2A
1276	LUCAT1	HMGN1	LIPA	UQCR10
1277	AC009404.1	HMGB2	TNRC6B	ACAA1
1278	MVP	HMGB1	IFI27L2	SORBS3
1279	ZMYND15	HLA-E	CCNL1	PHLDA1
1280	MIS18BP1	HLA-DQB2	COX5B	ICOS
1281	NEIL2	HLA-DPB1	LCP2	INPP5D
1282	ALCAM	HLA-DOA	RPL3	CYSTM1
1283	MPIG6B	HLA-DMB	HMGN1	AL357078.1
1284	NOP53	HLA-DMA	RAB1A	TBC1D4
1285	AC245060.5	HIST1H4C	STX11	NFXL1
1286	SNHG15	HIST1H2BJ	ATP5MD	GTF2B
1287	IGLV1-51	HIST1H1E	HLA-DRB1	SMIM14
1288	PDE4DIP	HINT2	FTL	ATP2B1
1289	METTL7A	HINT1	CHURC1	TFDP2
1290	C2orf88	HIGD2A	LRP1	CPPED1
1291	CTSA	HIBADH	CD55	SIGLEC14
1292	MEF2C	HHEX	PSAP	COX7B
1293	AQP3	HEXB	CTSC	STXBP2
1294	MAX	HESX1	PILRA	SLC40A1
1295	TRIM69	HERC5	GAS7	KDM6B
1296	WBP2	HEPACAM	BTG2	TRIP6
1297	POLR2L	HDDC2	LIMS1	ATP5MC2
1298	INPP5D	HDAC9	H2AFJ	VLDLR
1299	SEC22B	HCK	RACK1	AC008637.1
1300	TFRC	HCAR3	CD300E	RSL1D1
1301	PCDH9	HAVCR2	C20orf27	TSPAN4
1302	TRIM58	HAPLN3	RBM47	PPARG
1303	IRF2BPL	HAMP	ENPP4	DCP1A
1304	TIPARP	HADH	TYROBP	C15orf39
1305	CFD	H2AFV	EIF1	MTHFD1L
1306	ATP6V0E2	H2AFJ	EPN1	NINJ1
1307	NFIB	GYPC	CCDC106	PLPP3
1308	AMIGO2	GUK1	COTL1	AP2S1
1309	UTRN	GUCY1B1	MRPL57	HPGD
1310	CITED2	GTF2I	RAB24	DPEP2
1311	SENP7	GTF2B	CLTC	TGFBI
1312	ZNF32	GSTO2	RPS27L	ANPEP
1313	KLHL21	GSTO1	HLA-DPA1	CCL23
1314	GTF2B	GRN	GTF2I	FLOT1
1315	GRB2	GRK2	RXRA	RPL13
1316	THEM6	GRINA	RIOK3	SIVA1
1317	SAMHD1	GREM1	MYL12A	PLBD1
1318	OSBPL1A	GRB2	GPX4	BTG2
1319	STX1A	GRAP2	DOK2	AC092171.3
1320	DNAAF4	GPX3	PLAUR	ECHDC1
1321	CDCP1	GPSM3	ZNF706	TACC3
1322	SERTAD1	GPR85	HLA-DRA	SLITRK2
1323	MGST1	GPR65	UBC	COPS9
1324	ERAP2	GPR183	JMJD1C	PTAFR
1325	STAB1	GPNMB	MIF	PHC2
1326	CD84	GPM6B	TPM4	ATG16L2
1327	RUBCNL	GPD1	CKLF	GNG12
1328	ATP6V1A	GPA33	STAT1	ERH
1329	NCEH1	GP9	RBP7	GREM1
1330	COQ2	GP1BA	CYBB	TMEM171
1331	COL9A2	GOLGB1	DUSP6	DPYSL2
1332	SEZ6	GNPTG	IGLV1-44	KRTCAP2
1333	SIDT2	GNGT2	SELL	WSB1
1334	IGHV1-46	GNG2	GNAS	ZFP57
1335	KMO	GNG12	PRDX1	RMDN3
1336	RNASE6	GNG11	2023-03-01	GNG2
1337	SLC25A25-AS1	GNG10	C4orf48	FFAR4
1338	LMO2	GNB2	MYDGF	AAK1
1339	PMF1	GNAS	SELENOW	CIR1
1340	ZNF395	GNAI2	SLC2A3	MRPL17
1341	TREM1	GMPR	LGALS3	NRP2
1342	SMG1	GMFG	FAM120A	RPL15
1343	CMTM5	GM2A	C3	CRACR2B
1344	BIN2	GLRX	NAPA	ECH1
1345	MT1F	GLIPR2	IL1R1	CMIP
1346	EPN1	GLDN	HLA-DQB1	ALAS1 0.00013
1347	GNAS	GK	GRK2	PKD2L1
1348	HHEX	GIMAP8	IL17RA	CLEC4A
1349	SOAT1	GIMAP1	S100A8	R3HDM2
1350	GUK1	GFI1B	NAIP	DAPP1
1351	AC087239.1	GDF15	RAC1	SEZ6
1352	CPED1	GCHFR	CCNI	ACVRL1
1353	DDAH2	GCH1	MYO1F	HLA-DOA
1354	SH3BP2	GCA	RPL13A	FAU
1355	PLCG2	GBP5	MNDA	GPRIN3
1356	B3GNT5	GBP4	CEBPD	SAMHD1
1357	IL1RAP	GBP2	RPL22	COQ2
1358	NR4A1	GBP1	BIN2	VPS29
1359	CHP1	GATA3	HLA-DMA	NCMAP
1360	ADAM9	GAS7	CCL18	ZNF32
1361	HINT1	GAS5-AS1	IGLV3-1	JCHAIN
1362	LDHA	GAPT	POLE4	ENPP4
1363	CYB5A	GAPLINC	LPL	PNPLA8
1364	LRRC25	GALNT12	WAS	C19orf38
1365	RARA	GALM	PTAFR	UBE2M
1366	MRPS26	GABARAPL1	MMP2-AS1	NAPA
1367	TACC3	FYN	PLXDC2	POLR2L
1368	DYNC1H1	FYB1	LILRB3	FCAR
1369	HPGD	FXYD5	ATP6V1B2	BHLHE41
1370	NKTR	FUCA1	ATP5MG	LRRK1
1371	TGOLN2	FTCDNL1	HPGD	RTN3
1372	SGPP1	FRMD4A	GNPTG	TMSB4X
1373	CYSLTR1	FRAT2	ARL6IP4	AC004556.1
1374	CST7	FPR3	HIF1A	PTPN6
1375	STMN1	FPR2	LYST	HINT1
1376	TMEM220	FOXP1	CLEC2B	ZYX
1377	PTGS1	FOSL2	KCNMA1	NR4A1
1378	APIP	FOLR1	CHP1	RND3
1379	ZBP1	FNIP2	SSH2	GNPTG
1380	GNG11	FNIP1	PRKCB	PTPRO
1381	NBPF14	FNDC3B	TNFRSF1B	SLC25A25-AS1
1382	HDDC2	FMNL2	RPL38	CCDC12
1383	KRTCAP2	FMNL1	VASP	NIN
1384	EZH2	FLRT2	SQOR	FUCA1
1385	PHC2	FLOT1	TGFBI	RPL10
1386	RTN3	FLNA	FBXL5	IMP3
1387	SPRR2A	FLI1	STAT2	RHOB
1388	MINK1	FKBP5	GP1BA	NUP214
1389	RAB11A	FKBP1A	EIF3A	AC243960.3
1390	PLEC	FGR	HAPLN3	AMIGO2
1391	CCPG1	FGF8	LY96	SF1
1392	STOM	FGD5	PECAM1	PSENEN
1393	MDH1	FGD2	BZW1	SHLD1
1394	PLBD1	FFAR4	ADAR	SIDT2
1395	SPSB3	FERMT3	STX10	AC068831.1
1396	CDCA7L	FEM1A	ANP32A	MDH1
1397	IGLC2	FDX1	LTA4H	UBXN11
1398	ARHGAP9	FCGRT	SNX10	AL035446.1
1399	BTG1	FCGR3B	PSMA4	ASB13
1400	FAM162A	FCGR2A	CAP1	EIF3E
1401	PPBP	FCGR1B	RPL21	AC025034.1
1402	IGLV1-44	FCGR1A	UQCRFS1	ARL6IP5
1403	LMBRD1	FCAR	COX17	NBPF1
1404	AGPAT2	FBXL5	H2AFV	ARHGEF28
1405	VAMP8	FBP1	NOTCH2	MMP2-AS1
1406	TBC1D10C	FAM96A	RPL15	AL031595.2
1407	MFSD1	FAM49B	MTRNR2L1	CPED1
1408	PLEKHO1	FAM3B	DOCK8	SGPP1
1409	NPM1	FAM213A	SNRPG	CHDH
1410	LAT	FAM20A	FXYD5	TSPAN7
1411	TPR	FAM198B	SMCO4	TMEM158
1412	GM2A	FAM162A	CD47	DNASE2
1413	HMGB1	FAM129A	DDX24	ATP1B1
1414	UQCR10	FAM120A	ALDH2	CHP1
1415	MIR3945HG	FAM110A	RSL1D1	RPS3
1416	FAM107B	FAM107B	COX4I1	GATA3
1417	TRAPPC6A	FABP5	IFI16	TGFBR2
1418	UBXN1	FAAP20	UBE2L6	PCOLCE2
1419	AP003068.2	EZH2	CHCHD10	COQ7
1420	CCDC106	EXOSC6	UBXN11	SRSF6
1421	DDIT3	EXOC7	PTP4A2	VPS13C
1422	LEPROTL1	EVL	EIF2S3	ZC3H12A
1423	SYK	EVI2B	UBE2J1	ERP29
1424	CNN2	EVI2A	PPP1CB	AC026369.3
1425	SIVA1	ETS2	PRAM1	CD55
1426	UBE2M	ESAM	NCOA4	APIP
1427	ATG2A	ERP29	FLOT1	AC245060.6
1428	CLEC4E	ERH	ZNF106	CMC2
1429	HIGD2A	ERC1	CNN2	ZFY
1430	PKM	EPSTI1	LGALS1	NDUFA7
1431	ERH	EPN1	ZNF385A	SYNGR2
1432	FNIP1	EPHX1	CFLAR	DNASE2B
1433	CYP2U1	EPB41L1	CRTAP	TCEA3
1434	DDX24	EP300	UBB	RPL12
1435	MPP1	ENPP4	RPL27A	LINC02185
1436	TMEM158	ENO1	TRA2B	STK10
1437	VPS29	EMP3	MSN	CAP1
1438	MRPL57	EMP1	SP110	FEM1A
1439	APEX1	ELOC	UPP1	OSBPL1A
1440	CD14	ELOB	RASSF2	NCF1
1441	RBM3	ELMSAN1	UQCRQ	EMP3
1442	EIF2S3	EIF4EBP3	SCAF11	RARRES1
1443	AAK1	EIF4EBP1	MGST3	TMEM179B
1444	RSL1D1	EIF4B	PLBD1	MARCKS
1445	HLA-DQA1	EIF4A3	TKT	SLITRK5
1446	RIOK3	EIF3L	RNF13	LAMB1
1447	KALRN	EIF3K	KIAA0930	GPA33
1448	TMEM14C	EIF3H	PNISR	AF213884.3
1449	LNPEP	EIF3G	LAT2	LYPLAL1
1450	NUP214	EIF3F	LSM4	TANC2
1451	RUFY1	EIF3E	MCL1	COL9A2
1452	LYPLAL1	EIF3A	RPS11	AC087516.1
1453	IRF2	EIF2S3	RNASET2	GRASP
1454	SRSF3	EIF2AK2	ARL6IP5	TMEM220
1455	WSB1	EIF2AK1	RPS6	TRPC6
1456	PDLIM2	EGR3	GPSM3	COX6B1
1457	PNPLA8	EGR2	ARHGAP30	SH2D4B
1458	NRGN	EFNA5	CD37	IRF2BPL
1459	HIST1H1E	EFHD2	HSP90AA1	CD14
1460	F13A1	EEF2	ZEB2	STX10
1461	AGFG1	EEF1D	DDX5	STAM2
1462	LRRC69	EEF1B2	RPL23A	EPN1
1463	CTTN	EDN1	SLC25A6	AC009404.1
1464	TUBA8	ECSCR	PFDN5	PTGER3
1465	REL	ECHDC1	S100A12	PPIF
1466	TSPAN7	ECH1	ALDOA	MYO6
1467	FLI1	DZIP1L	OAZ1	RIN2
1468	MRPL40	DYSF	DNAJA1	CAMP
1469	LILRA2	DYNLT1	MCUB	ADRB2
1470	SF1	DYNC1H1	CFD	SVIL
1471	SSH2	DUSP2	SARAF	TRHDE
1472	ZFY	DTX4	CAPZA1	ZNF268
1473	ITGB1	DTX3L	C19orf38	LILRA1
1474	JMJD1C	DTNA	TRIR	ANOS1
1475	GOLGB1	DST	VPS29	AGRP
1476	HIBADH	DRAP1	HLA-DPB1	AL360012.1
1477	ADRB2	DPYSL2	EFHD2	MACC1
1478	TFDP2	DPYD	CORO1A	AOC3
1479	ZNF385A	DPP6	TRAPPC5	SREK1
1480	DMTN	DOPEY1	2023-09-09	HSD17B14
1481	EIF4A3	DOK2	LRRC25	PCNX2
1482	RGS10	DOCK8	HSPA5	RPL19
1483	LINC00989	DOCK5	PSMA6	ACVR2B
1484	FAM213A	DNASE2B	FKBP1A	GAS7
1485	DTX4	DNASE2	MGST1	KCNMA1
1486	AC090409.1	DNAJC15	NAGK	ZBTB44
1487	HNRNPDL	DNAJA1	MPEG1	YPEL2
1488	EVL	DNAAF4	COX7C	ATP6V0E2
1489	C3	DMTN	MAFB	CARMIL1
1490	CAP1	DMAC1	SH3BP2	ACOT2
1491	TOP1MT	DICER1	NDUFB3	NENF
1492	CD48	DHX58	ACTG1	UTRN
1493	RABGAP1L	DGKZ	RPS9	LPL
1494	NADK	DGCR6L	ERP29	CDCP1
1495	CASP5	DENND2D	CTSA	ADAM9
1496	SLC29A1	DEK	GIMAP4	DNAAF4
1497	MAP1LC3B	DDX60L	RPL9	SOBP
1498	NBN	DDX60	C8orf59	HLA-DRA
1499	SNAP23	DDX58	NADK	BCDIN3D
1500	CD36	DDX24	HSD17B8	NBN
1501	PPM1N	DDX17	LINC00989	GNGT2
1502	ADA2	DDIT3	COX6C	DDHD1
1503	LSM2	DDHD1	ATP5MC2	AC068992.1
1504	C9orf66	DDAH2	MFSD1	FOLR1
1505	UBE2D1	DCXR	SEM1	DTNA
1506	FCAR	DCUN1D3	CD63	CLDN7
1507	ATP5IF1	DCP1A	SYNGR2	FAM3B
1508	AP2S1	DCD	NDUFA1	EIF3G
1509	CCL20	DBNDD2	APRT	EIF2AK2
1510	ARL6IP5	DBI	LCP1	HPGDS
1511	EIF3E	DAPP1	OST4	RHOQ
1512	ADGRE1	DAB2	FCN1	DNAJB1
1513	GRASP	CYSTM1	LILRA2	BACE1
1514	GUCY1B1	CYSLTR1	FCGR2A	PLA2G10
1515	SERPINB9	CYP4F3	EIF3F	MRPL57
1516	RELT	CYP2U1	RGS19	ZEB2-AS1
1517	OST4	CYP1B1	MPP1	DTX4
1518	ARHGAP18	CYBB	S100A4	ACOT4
1519	DNASE2	CYB5A	NCF2	AKR1C3
1520	SLITRK2	CXCR4	MRPL54	C8B
1521	PGRMC1	CXCR2	ARF6	CTSF
1522	CD302	CXCL9	MYH9	UNC5B
1523	UBXN11	CXCL3	C5AR1	GIMAP4
1524	C5AR1	CXCL16	CD68	IRF2
1525	BACE1	CXCL14	GNAI2	DOPEY1
1526	SREK1	CXCL11	GRN	SLC24A2
1527	AC015802.6	CXCL1	CYP2U1	NEUROD2
1528	SHLD1	CX3CR1	CDC37	GNG7
1529	GNGT2	CTTN	EIF3L	IQSEC3
1530	ANKRD28	CTSZ	MVP	FRMD4A
1531	SLC46A3	CTSH	ROMO1	LDLR
1532	BDH2	CTSF	NDUFB10	PLEK
1533	PRKAR2B	CTSC	TMEM219	CPE
1534	NBPF1	CTSA	NOP53	THEM6
1535	BZW1	CSTA	TBCA	COMMD3
1536	MXD4	CSNK2B	ITGB2	TSPAN15
1537	PTPRO	CSNK2A1	PLEC	AC015802.6
1538	TNFSF12	CSF3R	DRAP1	AL031733.2
1539	SYNJ2	CSF1R	FAM96A	AGPAT2
1540	SVIL	CRTAP	NUP214	FGD5
1541	C19orf38	CRLF3	ACTR2	PDE1B
1542	HIST1H2BC	CREM	RPL4	GALNT12
1543	IGHA1	CREG1	KCTD12	RASAL2
1544	GMFB	CREBRF	MAP1LC3B	RPS5
1545	KLHDC8B	CREB5	RPS16	FCGR3A
1546	PDE1B	CRACR2B	BTG1	IKZF2
1547	EIF2AK1	CPVL	MBNL1	RGS12
1548	ACAA1	CPPED1	EIF3K	SNX3
1549	MSRA	CPED1	BLOC1S1	CALR
1550	PLA2G12A	CPEB4	USP15	TMEM14C
1551	KIN	CPE	WARS	BDH2
1552	COPS9	CPD	C1orf162	AMOTL1
1553	LAT2	COX8A	RNF149	CFB
1554	KIF16B	COX7B	FERMT3	EPB41L1
1555	SPOP	COX7A2	LST1	ARPC5
1556	LILRA1	COX6C	TLR2	COLEC12
1557	ZYX	COX6B1	RNF213	MRPL40
1558	YPEL2	COX6A1	ZMYND15	ALPK3
1559	DOPEY1	COX4I1	BTF3	AC019183.1
1560	YWHAH	COX17	UBE2D2	AHDC1
1561	DMAC1	CORO1A	LCN2	ECSCR
1562	ZC3H12A	COQ7	LGALS9	RPL5
1563	CDC42BPB	COQ2	HLA-E	AC092691.1
1564	BTG2	COPS9	STK17B	PLEKHA4
1565	GATA3	COMT	FLNA	DZIP1L
1566	SOX11	COMMD6	COMT	KLHDC3
1567	EIF4EBP3	COMMD3	NDUFA12	FAM213A
1568	STX10	COLEC12	BAZ1A	GOLGB1
1569	CLEC4A	COL9A2	S100A9	TIMD4
1570	TRIB1	COL8A1	STXBP2	HOXB6
1571	VCL	COL4A3BP	ARPC3	NEIL2
1572	CAPN1	COA6	SULT1A1	AP000547.3
1573	CD82	CNPY3	WSB1	AC016831.5
1574	IER5	CNOT7	HMOX1	HSD17B8
1575	PARP3	CNNM2	RPL35	LIMA1
1576	SLC25A36	CNN2	CFL1	KIF16B
1577	LYN	CNIH4	ERH	TGM2
1578	SRSF6	CNDP2	EEF1B2	CCDC106
1579	GNG2	CMTM5	BAX	RPL29
1580	NCF1	CMTM2	AIF1	MYO9A
1581	MYL9	CMPK2	CAST	MLPH
1582	AZI2	CMIP	BRI3	LMBRD1
1583	LDHB	CMC2	YBX1	MGAT3
1584	MRPL54	CLTC	CAPG	RYR1
1585	TSPAN3	CLIC1	RBPJ	DHRS3
1586	ST7	CLEC4E	KRTCAP2	ZNF891
1587	ZNF428	CLEC4A	EEF1D	TRIM56
1588	INSIG1	CLEC2B	SEC61G	CALM2
1589	ABHD5	CLDN7	PCBP1	SPAG9
1590	TPST2	CKLF	GUK1	LGALS9
1591	2023-09-11	CITED2	HMGB1	KCNAB1
1592	IGKV3-11	CIR1	NDUFB11	EIF3H
1593	TMEM219	CHURC1	HEXB	PIAS2
1594	CLEC2B	CHST5	PPIA	TRIM31
1595	HADH	CHST12	ATP5IF1	CHMP4A
1596	CAMP	CHP1	REL	PHLDA3
1597	LHPP	CHMP5	EIF3E	FTCDNL1
1598	CNPY3	CHMP4A	ADGRG3	ST7
1599	MRPL17	CHDH	RHOA	SIGLEC11
1600	GDF15	CHCHD10	RBX1	LHPP
1601	EIF3H	CFP	ADA2	EPHX1
1602	ATG16L2	CFLAR	ZFAND5	CNPY3
1603	SMIM14	CFL1	UBA52	AL138820.1
1604	DNAJB1	CFB	AHNAK	PTPMT1
1605	TREML1	CELF4	SAMHD1	ADGRE1
1606	RGS12	CDK13	CD36	MBNL1
1607	RSU1	CDH6	SLC25A5	CD302
1608	STK17B	CDCP1	EIF3G	STX1A
1609	NFU1	CDCA7L	ARPC2	HDDC2
1610	KLHDC3	CDC42BPB	FCGRT	MRPL54
1611	IGKV4-1	CDC42	FPR1	CXCL16
1612	ECHDC1	CD93	NDUFS6	PARP3
1613	RBX1	CD84	SNRPD2	GPX3
1614	ATRAID	CD82	ZYX	GRINA
1615	FUCA1	CD81	RGS10	CDCA7L
1616	TNFAIP8L2	CD72	RPL31	ATRAID
1617	PLD4	CD55	ITGB1	MIR3945HG
1618	SNHG25	CD53	CALM2	LNPEP
1619	TGFBR2	CD48	RPL7	HADH
1620	USP12	CD47	RAP1B	TMEM86A
1621	PPP1R15B	CD40	DEK	TOP1MT
1622	SDR39U1	CD4	ATP5ME	DST
1623	PTAFR	CD3D	SPI1	ZNF428
1624	EIF3G	CD38	CLIC1	CYP2U1
1625	ARRDC3	CD36	PLD3	NFU1
1626	SIGLEC11	CD302	SDC2	SPOP
1627	PTPN6	CD300LF	SDCBP	SLC46A3
1628	CPPED1	CD300E	CPPED1	HLA-DQB2
1629	TGFBI	CD274	HINT1	ARHGEF12
1630	ASB13	CD14	GNB2	PAXX
1631	RHOB	CCR5	VCAN	LST1
1632	TUBA1C	CCR2	RTN3	RASAL2-AS1
1633	AC016831.5	CCR1	HCK	TIPARP
1634	MPC2	CCPG1	FYB1	C2orf74
1635	AC147651.1	CCNY	TIMP1	FAM162A
1636	KIF2A	CCNI	LAPTM5	ATP5IF1
1637	PTPRE	CCL7	HNRNPDL	C3
1638	GREM1	CCL4L2	HSP90AB1	FAAP20
1639	AC025034.1	CCL23	CD53	AC087239.1
1640	CLDN5	CCL20	UBL5	SLC29A1
1641	ADAM8	CCL18	SF1	OVCA2
1642	TMBIM1	CCDC141	AKAP13	UBE2J1
1643	ALAS1	CCDC12	TAPBP	ADTRP
1644	DOK2	CCDC106	SRSF5	RPS18
1645	GMFG	CBX5	RPL10A	METTL9
1646	AP001189.1	CBWD2	RPS25	TNFSF12
1647	PSENEN	CBR1	LIMD2	TSPAN3
1648	ARPC4	CAVIN2	SMG1	HIBADH
1649	SCAF11	CAST	COMMD6	ZMYND15
1650	LRP1	CASP5	NPM1	CD83
1651	MYLK	CARMIL1	DYNC1H1	MINK1
1652	LY96	CAPZA1	SERPINA1	AQP3
1653	NFXL1	CAPN1	HIGD2A	RHOA
1654	UBXN6	CAPG	NDUFS5	EIF4EBP3
1655	CNNM2	CAP1	TGOLN2	TPM3
1656	SULT1A1	CAMP	UBE2D1	TNFSF13
1657	DPP6	CAMK2B	CSTA	CDC42BPB
1658	TRAF3IP3	CALR	TMA7	GNAS
1659	EVI2A	CALM2	FMNL1	TPI1
1660	FAU	CACNA1A	CD44	SDR39U1
1661	ERP29	CA2	SYK	ACO1
1662	LGALS2	C9orf66	NDUFB1	STK17B
1663	EIF3A	C8orf59	RPS5	MXD4
1664	KCNJ3	C8B	NINJ1	ABHD5
1665	CD63	C7orf50	ITGAM	CASP5
1666	TLE3	C5AR1	METTL9	TMA7
1667	UBE2R2	C4orf3	CALR	TRAPPC6A
1668	DAPP1	C3AR1	NDUFB9	MMP24OS
1669	ZBTB43	C3	TPI1	LINC01094
1670	UBB	C2orf88	LYN	BTG1
1671	TNFAIP6	C2orf74	UQCRH	DMAC1
1672	CXCL1	C20orf27	UBXN1	RBP7
1673	BAZ2B	C1orf162	SUB1	LY96
1674	ZFP36L1	C1QC	ELOB	C4orf48
1675	ZFP57	C1QB	GLIPR2	CD82
1676	FXYD5	C1QA	PTPRE	KALRN
1677	IRS2	C19orf38	PSMB9	NFIB
1678	SEL1L	C16orf72	GSTO1	TRIB1
1679	TPM3	C16orf54	DYNLL1	SERTAD1
1680	PLXDC2	C15orf39	C4orf3	ATP2B1-AS1
1681	COL4A3BP	C12orf57	HSPA8	GYPC
1682	MYO10	BZW1	ARHGDIB	TCIRG1
1683	ZFP36	BTN3A2	RPSA	ACOT7
1684	JAML	BTG2	COX6A1	H2AFJ
1685	EIF3K	BTG1	GMFG	CD44
1686	RPL29	BTF3	TPM3	CLIC1
1687	ZNF333	BTBD19	RNF130	LDHB
1688	AC005162.3	BST2	SRSF3	GADD45B
1689	DAAM1	BMPR1B	STAP1	HLA-DPA1
1690	2023-03-01	BLOC1S1	CFP	RPS15
1691	PTGS2	BIN2	AMIGO2	TRIM58
1692	SPAG9	BICC1	MGAT1	AZI2
1693	CLTC	BHLHE41	CD14	SERPINA1
1694	GRK2	BEX3	TMEM258	GABARAPL1
1695	BASP1	BEST1	CDCA7L	2023-09-11
1696	CPEB4	BDH2	SEC61B	SERPINB9
1697	NIN	BCL6	PTPN6	ISCU
1698	FAM110A	BCDIN3D	RBM3	HLA-DQA1
1699	AD000090.1	BAZ2B	ARPC5	ITGB1
1700	SPRR3	BAZ1A	THEM6	APEX1
1701	CLDN11	BAX	RPS20	SLC25A36
1702	TKT	BASP1	CDC42	GAPDH
1703	DPYSL2	BACE1	RPL36AL	C7orf50
1704	BEX3	B4GALT5	TOMM7	TFRC
1705	BTN3A2	B4GALT1	GRINA	KMT2E-AS1
1706	DPYD	B3GNT5	PPIB	GMFG
1707	MCMDC2	B3GNT2	FAM49B	ABCG1
1708	HCAR2	AZI2	MME	CLEC2B
1709	HSPA5	AVPI1	ATP6V1F	CDC42
1710	MAP3K2	AVL9	COX6B1	FERMT3
1711	PLXNB2	ATXN1	ATP6V0E1	RPL6
1712	MNDA	ATRAID	RPL27	UQCR11
1713	KLF2	ATP6V1G1	LDHA	2023-09-04
1714	FAM120A	ATP6V1F	MLPH	LINC00877
1715	PCBP2	ATP6V1B2	ACOT7	PTPRE
1716	EVI2B	ATP6V1A	MTHFD1L	AC026979.2
1717	SNX27	ATP6V0E2	UQCRB	PLEKHO1
1718	RDH11	ATP6V0E1	CNPY3	TALDO1
1719	GPSM3	ATP6V0B	COPS9	EVL
1720	PID1	ATP5PO	HMGN2	PLD4
1721	C15orf39	ATP5MPL	NCF1	TMEM219
1722	RFLNB	ATP5MG	TREM2	ARPC3
1723	TRIM13	ATP5MF	ARRB2	KLHDC8B
1724	ACTR2	ATP5ME	COX8A	JMJD1C
1725	AC114760.2	ATP5MD	TCIRG1	C5AR1
1726	SLC25A37	ATP5MC3	ANOS1	FKBP1A
1727	NUPR1	ATP5MC2	ATP5MC3	AC091271.1
1728	VPS13C	ATP5IF1	ANXA5	ANKRD28
1729	NDUFA7	ATP2B1	BST2	INSIG1
1730	ARPC5	ATP1B1	EIF3H	NCOA4
1731	FGL2	ATOX1	ENO1	MFSD1
1732	CD4	ATM	PGAM1	TOMM7
1733	HES4	ATG2A	GCA	RPL9
1734	AP000547.3	ATG16L2	NDUFA4	BIN2
1735	GPRIN3	ATF5	ATP5MPL	PPP1R15B
1736	ARHGEF2	ASB13	PSME2	RIOK3
1737	PSME2	ARRDC3	ATP5MF	HIST1H2BC
1738	VMO1	ARRB2	UQCR10	PIM3
1739	GIMAP7	ARPC5	VAMP8	AC015912.3
1740	CLEC5A	ARPC4	TALDO1	RPL34
1741	TCOF1	ARPC3	HNRNPC	CFL1
1742	PCBP1	ARPC2	CD48	GFI1B
1743	CHURC1	ARPC1A	EMP3	AP001189.1
1744	MSN	ARL6IP5	PKM	PNRC1
1745	LSP1	ARL6IP4	ATP6V1G1	JUNB
1746	CLEC1B	ARL4A	CTSH	MAP3K7CL
1747	ZNF217	ARIH1	ATP6V0B	RPL35
1748	OGFRL1	ARID3A	MS4A6A	CAPN1
1749	ATP5MC2	ARHGEF28	FGR	HIGD2A
1750	DDX17	ARHGEF26	POLR2L	DAB2
1751	RPL11	ARHGEF2	YWHAZ	TPM4
1752	DHRS3	ARHGEF12	CTSZ	ARHGDIB
1753	EYA1	ARHGDIB	IFNGR2	GMPR
1754	FBXL5	ARHGAP9	GLRX	PPDPF
1755	ITGA4	ARHGAP30	TMEM14A	PSAP
1756	EIF4B	ARHGAP26	NDUFB2	GP1BA
1757	H3F3B	ARHGAP18	TCEA3	RBX1
1758	CD93	ARF6	COX7B	MAP1LC3B
1759	HLA-DQB1	ARF5	APLP2	YWHAH
1760	AC020916.1	ARAP1	UQCR11	AC147651.1
1761	PLEK	AQP9	ANXA2	SNAP23
1762	GADD45B	AQP3	NPC2	WBP2
1763	MRPL23	APRT	RBP4	PF4V1
1764	KCTD12	APOL6	SLITRK2	ACTG1
1765	UTY	APOE	TUBA8	LYN
1766	EEF2	APLP2	DBI	ITGB2
1767	VNN2	APIP	GRB2	LINC00989
1768	RSRP1	APEX1	AP2S1	TREM1
1769	MAP2K3	AP2S1	IGLV1-51	UQCRH
1770	CCDC12	AP1S3	ST7	RAB27B
1771	P2RY13	AP003354.2	AC090409.1	EEF1D
1772	RPLP0	AP003068.2	MYO6	CA2
1773	HIST1H1C	AP001189.1	IGSF6	TUBA1C
1774	SHTN1	AP000547.3	DNAAF4	HIST1H2BJ
1775	RACK1	AOC3	PLEKHA4	CLEC1B
1776	ATP5PO	AOAH	CLDN7	RPL37A
1777	LUC7L3	ANXA5	GLDN	MYLK
1778	CSNK2B	ANXA2R	HYAL4	EIF3K
1779	EHD1	ANXA2	KCNAB1	CLDN5
1780	GNAI2	ANP32A	DTNA	RPS24
1781	TYROBP	ANOS1	CAMK2A	CCL5
1782	UBC	ANKRD44	SLPI	YWHAZ
1783	S100P	ANKRD28	RYR1	AIF1
1784	RPL17	ANKRD22	PHLDA3	BEX3
1785	GPR65	ANKRD13D	BHLHE41	NAP1L1
1786	LRRK2	ANKDD1A	GAPLINC	AC090409.1
1787	CCL3L1	ANK3	SLC7A8	PLAUR
1788	SLC7A11	AMPD2	CLDN5	SMOX
1789	TIMP1	AMOTL1	PI3	CTSA
1790	GCA	AMIGO2	AC025034.1	OAZ1
1791	ECH1	ALPL	IGLV6-57	NEXN
1792	RNASEK	ALPK3	PPIC	CTTN
1793	CYP1B1	ALKBH7	PARAL1	TMBIM1
1794	PHLDA1	ALDH2	IGLC3	TUBA8
1795	RPL3	ALDH1A1	NEIL2	RPL11
1796	HIF1A	ALCAM	AKR1C3	TPST2
1797	NDUFC2	ALAS1	PKD2L1	TMEM140
1798	AIF1	AL627309.4	SPATA31A7	GUCY1B1
1799	TLR8	AL451074.2	TM4SF19	DDX5
1800	CDC37	AL357078.1	GPX3	DMTN
1801	NDUFB8	AL356608.1	CAMP	EIF2AK1
1802	IER2	AL356512.1	TMEM86A	RACK1
1803	TPI1	AL138820.1	STX1A	UQCRB
1804	PSMA2	AL133342.1	AQP3	VCL
1805	LILRB3	AL035446.1	PDCD1LG2	PRKAR2B
1806	MFSD14B	AL034397.3	KALRN	PLA2G12A
1807	C15orf48	AL031733.2	GDF15	HMGB1
1808	LGALS9	AL031595.2	AGRP	F13A1
1809	NEAT1	AL022322.2	AL133342.1	ARHGAP18
1810	CCNI	AL008729.1	CRACR2B	APLP2
1811	LRRC75A	AKR1C3	IGLV3-10	C2orf88
1812	RPL23	AKR1B1	AL035446.1	CLU
1813	TNF	AKAP9	ARHGEF28	LAT
1814	DUSP6	AKAP13	ALPL	RPL4
1815	DNAAF1	AHNAK	CHDH	OST4
1816	GIMAP1	AHDC1	CXCL9	RPS15A
1817	ITGB2-AS1	AGRP	LAMB1	MMD
1818	CREB5	AGPAT2	PLA2G10	STOM
1819	STXBP2	AGFG1	RASAL2-AS1	NT5C3A
1820	PFDN5	AF213884.3	IGLV2-11	RAB11A
1821	CYBB	ADTRP	ACOT4	RPL31
1822	RPS17	ADRB2	FAM3B	RSU1
1823	CEBPB	ADM	NXF3	VAMP8
1824	HIST1H3H	ADGRG3	IGLV2-8	LIMS1
1825	JARID2	ADGRE1	TRHDE	MYL9
1826	APOOL	ADD2	FGD5	MAX
1827	NFKBIZ	ADAR	LINC01857	PTCRA
1828	CD68	ADAM9	GATA3	RPL18A
1829	MS4A7	ADAM8	CCL23	RPS11
1830	ALOX5AP	ADA2	UNC5B	ESAM
1831	GSTP1	ACVRL1	SPRR3	TSC22D1
1832	EEF1D	ACVR2B	PCOLCE2	PGRMC1
1833	HIST1H2BH	ACTR2	CTSF	LAPTM5
1834	WAS	ACSL1	STAC	SLC25A6
1835	SMIM5	ACRBP	EDN1	RAP1B
1836	BRI3	ACP5	TMEM158	RPL27
1837	TMBIM4	ACP2	AMOTL1	RPL13A
1838	NDUFA13	ACOT7	TSPAN15	KIF2A
1839	FGF23	ACOT4	AC087516.1	AP003068.2
1840	RPS9	ACOT2	TRPC6	PTGS1
1841	UBA52	ACOT13	LINC01914	RUFY1
1842	CSF1R	ACO1	IGKV1-17	RPL22
1843	ARPC1B	ACAA1	RND3	TREML1
1844	TNNT1	AC245128.3	LINC02185	MPP1
1845	NDUFA11	AC245060.6	IGHV1-46	RPS9
1846	PTPRC	AC245060.5	CFB	TUBA4A
1847	HNRNPA1	AC243960.3	ZFP57	RPS6
1848	SOD2	AC240565.1	HSD17B14	HLA-E
1849	SDC2	AC147651.1	MGAT3	RGS18
1850	TXNIP	AC116366.3	TSPAN7	TMEM40
1851	TNFSF13B	AC114760.2	IKZF2	RPL18
1852	NFKBIA	AC098613.1	GALNT12	HIST1H2AC
1853	RPS4Y1	AC097518.1	ICOS	NRGN
1854	RPL7A	AC092691.1	GPA33	GRAP2
1855	RPL18A	AC092171.3	LINC02154	ACRBP
1856	EGR1	AC091271.1	CPE	UBA52
1857	ZNF688	AC090409.1	TRIM31	SPARC
1858	PPDPF	AC087516.1	EPB41L1	RGS10
1859	MTRNR2L1	AC087239.1	GPD1	CD48
1860	MARCO	AC068992.1	AOC3	RPS25
1861	EEF1G	AC068831.1	HOXB6	TUBB1
1862	RPLP1	AC055713.1	HPGDS	CMTM5
1863	IFITM2	AC044849.1	AC008637.1	MPIG6B
1864	GAPDH	AC026979.2	AC092691.1	GNG11
1865	MTRNR2L11	AC026369.3	DZIP1L	RPL21
1866	ATP5F1A	AC025034.1	PTGER3	GP9
1867	ARID5B	AC023157.3	SH2D4B	RPL35A
1868	FOS	AC019183.1	DNASE2B	CORO1A
1869	NXF3	AC016831.5	RARRES1	PPBP
1870	DDX3Y	AC015912.3	GNG12	CAVIN2
1871	CLEC12A	AC015802.6	SPRR2A	FCN1
1872	RPS29	AC010618.3	ECSCR	RPS16
1873	RPL36A	AC009404.1	ALPK3	RPL37
1874	RPL26	AC008637.1	TIMD4	PF4
1875	TMEM176B	AC008079.2	SOBP	RPL10A
1876	NAPSA	AC005162.3	FOLR1	RPS8
1877	CXCL8	AC003681.1	IQSEC3	RPSA
1878	CD74	ABHD5	C8B	RPS14
1879	TMEM176A	ABCG1	AC019183.1	S100A4
1880	RPS10	ABCA1	TMEM171	RPL7
1881	AMFR	AAK1	AC068992.1	RPLP2
