# Supplementary material for: Identification of Gene Markers Associated with COVID-19 Severity and Recovery in Different Immune Cell Subtypes
Source: Biology (Basel). 2023 Jul 2;12(7):947. doi: 10.3390/biology12070947 (PMC10376631; doi:10.3390/biology12070947)
Supplement: Supplementary file 1 [file biology-12-00947-s001.zip › Table S2.xlsx]

## Sheet: Sheet1
Feature ranking algorithm	Classification algorithm	Number of features	ACC	MCC	Macro F1	Weighted F1
LASSO	DT	5	0.562522	0.387457	0.537766	0.573431
LASSO	DT	10	0.578246	0.39827	0.54604	0.589905
LASSO	DT	15	0.589192	0.409412	0.555181	0.600568
LASSO	DT	20	0.588757	0.403593	0.551358	0.600577
LASSO	DT	25	0.593582	0.411717	0.557572	0.605322
LASSO	DT	30	0.595286	0.411272	0.556871	0.607018
LASSO	DT	35	0.607672	0.429674	0.571404	0.618631
LASSO	DT	40	0.60671	0.425035	0.568379	0.617551
LASSO	DT	45	0.619049	0.443467	0.583125	0.62966
LASSO	DT	50	0.617265	0.440031	0.580247	0.627914
LASSO	DT	55	0.642086	0.472657	0.605779	0.651661
LASSO	DT	60	0.656859	0.493457	0.622134	0.665697
LASSO	DT	65	0.657679	0.494199	0.622414	0.666497
LASSO	DT	70	0.656101	0.492461	0.620733	0.665094
LASSO	DT	75	0.665596	0.503412	0.629062	0.67412
LASSO	DT	80	0.664907	0.50255	0.628409	0.673539
LASSO	DT	85	0.663986	0.500701	0.626992	0.672666
LASSO	DT	90	0.663842	0.500193	0.626711	0.672563
LASSO	DT	95	0.664424	0.500764	0.627373	0.673059
LASSO	DT	100	0.66214	0.49702	0.624511	0.670703
LASSO	DT	105	0.660869	0.495666	0.62337	0.66952
LASSO	DT	110	0.659886	0.494009	0.622122	0.668648
LASSO	DT	115	0.659908	0.493393	0.621787	0.668566
LASSO	DT	120	0.65945	0.493009	0.62138	0.668296
LASSO	DT	125	0.660054	0.49392	0.621901	0.668883
LASSO	DT	130	0.663312	0.498154	0.625457	0.672046
LASSO	DT	135	0.662784	0.497462	0.625018	0.671537
LASSO	DT	140	0.661296	0.494726	0.622955	0.67005
LASSO	DT	145	0.661013	0.493685	0.621812	0.669768
LASSO	DT	150	0.661105	0.494196	0.622459	0.669887
LASSO	DT	155	0.662014	0.495122	0.623196	0.670669
LASSO	DT	160	0.660084	0.492595	0.621547	0.668818
LASSO	DT	165	0.659752	0.492222	0.621168	0.66846
LASSO	DT	170	0.66082	0.493707	0.621849	0.669606
LASSO	DT	175	0.66134	0.494103	0.622428	0.669992
LASSO	DT	180	0.659341	0.491043	0.620137	0.66808
LASSO	DT	185	0.660808	0.492883	0.621538	0.669468
LASSO	DT	190	0.660329	0.491784	0.621044	0.668898
LASSO	DT	195	0.676071	0.512767	0.638136	0.684396
LASSO	DT	200	0.675692	0.512412	0.638137	0.684022
LASSO	KNN	5	0.700726	0.605842	0.700106	0.700743
LASSO	KNN	10	0.74645	0.674324	0.749876	0.744461
LASSO	KNN	15	0.759163	0.690789	0.761879	0.757574
LASSO	KNN	20	0.762051	0.694773	0.764855	0.760867
LASSO	KNN	25	0.764459	0.697881	0.767288	0.763525
LASSO	KNN	30	0.765638	0.699347	0.768102	0.764957
LASSO	KNN	35	0.776512	0.711088	0.778086	0.776276
LASSO	KNN	40	0.774174	0.70895	0.776199	0.773818
LASSO	KNN	45	0.776646	0.712068	0.779052	0.776936
LASSO	KNN	50	0.776042	0.711608	0.778485	0.776348
LASSO	KNN	55	0.776983	0.713263	0.779562	0.777536
LASSO	KNN	60	0.783728	0.720656	0.785869	0.784363
LASSO	KNN	65	0.780315	0.717044	0.782835	0.780928
LASSO	KNN	70	0.78051	0.717501	0.783083	0.781079
LASSO	KNN	75	0.780124	0.71731	0.782657	0.780842
LASSO	KNN	80	0.779408	0.716392	0.782061	0.780173
LASSO	KNN	85	0.778006	0.715293	0.780899	0.778719
LASSO	KNN	90	0.774902	0.712526	0.778557	0.775726
LASSO	KNN	95	0.774714	0.712347	0.778467	0.775468
LASSO	KNN	100	0.768581	0.706334	0.773183	0.769077
LASSO	KNN	105	0.766188	0.703998	0.77102	0.76667
LASSO	KNN	110	0.762571	0.700561	0.767876	0.763058
LASSO	KNN	115	0.760384	0.69827	0.766031	0.760701
LASSO	KNN	120	0.756252	0.694281	0.762698	0.756441
LASSO	KNN	125	0.755341	0.693717	0.762005	0.755562
LASSO	KNN	130	0.754788	0.693783	0.761876	0.755031
LASSO	KNN	135	0.752512	0.691603	0.760191	0.752774
LASSO	KNN	140	0.749628	0.688933	0.757708	0.749677
LASSO	KNN	145	0.746748	0.68621	0.755288	0.746709
LASSO	KNN	150	0.746302	0.68577	0.754863	0.746251
LASSO	KNN	155	0.746631	0.686203	0.755098	0.746507
LASSO	KNN	160	0.744231	0.683891	0.753052	0.74393
LASSO	KNN	165	0.742928	0.682784	0.751977	0.742503
LASSO	KNN	170	0.740912	0.680861	0.750175	0.74048
LASSO	KNN	175	0.738489	0.67871	0.748228	0.737789
LASSO	KNN	180	0.737808	0.678436	0.747937	0.737027
LASSO	KNN	185	0.735298	0.676083	0.745634	0.734452
LASSO	KNN	190	0.733015	0.67398	0.743785	0.731996
LASSO	KNN	195	0.733374	0.67448	0.744362	0.732639
LASSO	KNN	200	0.732779	0.674376	0.744056	0.732152
LASSO	RF	5	0.638529	0.491713	0.620886	0.645284
LASSO	RF	10	0.638382	0.480615	0.617242	0.644605
LASSO	RF	15	0.644384	0.477373	0.618373	0.650352
LASSO	RF	20	0.646094	0.471051	0.616745	0.651766
LASSO	RF	25	0.644	0.469324	0.614838	0.649543
LASSO	RF	30	0.643758	0.466873	0.613331	0.649158
LASSO	RF	35	0.668625	0.499884	0.639902	0.672535
LASSO	RF	40	0.666621	0.491217	0.634636	0.670011
LASSO	RF	45	0.679938	0.509177	0.650045	0.683219
LASSO	RF	50	0.67699	0.503354	0.646235	0.680129
LASSO	RF	55	0.678576	0.509416	0.652738	0.682481
LASSO	RF	60	0.686423	0.52336	0.663627	0.690398
LASSO	RF	65	0.686188	0.522609	0.663069	0.690227
LASSO	RF	70	0.686923	0.522437	0.663037	0.690886
LASSO	RF	75	0.691593	0.529229	0.667302	0.69554
LASSO	RF	80	0.691736	0.527369	0.666525	0.695659
LASSO	RF	85	0.692217	0.526533	0.665979	0.696057
LASSO	RF	90	0.694275	0.526607	0.667378	0.697825
LASSO	RF	95	0.694184	0.525651	0.666732	0.697651
LASSO	RF	100	0.693807	0.525069	0.666357	0.697293
LASSO	RF	105	0.693312	0.523274	0.664895	0.696673
LASSO	RF	110	0.691239	0.517757	0.661062	0.694383
LASSO	RF	115	0.689928	0.515347	0.659431	0.693092
LASSO	RF	120	0.691102	0.516252	0.660128	0.694107
LASSO	RF	125	0.69057	0.515655	0.659674	0.693629
LASSO	RF	130	0.694303	0.519488	0.663303	0.697376
LASSO	RF	135	0.694313	0.519302	0.663164	0.697309
LASSO	RF	140	0.694023	0.516207	0.660569	0.696599
LASSO	RF	145	0.691355	0.512033	0.657807	0.693979
LASSO	RF	150	0.690765	0.509692	0.65604	0.693177
LASSO	RF	155	0.690107	0.507978	0.654676	0.692341
LASSO	RF	160	0.690129	0.507296	0.654144	0.692231
LASSO	RF	165	0.690372	0.507405	0.654333	0.692357
LASSO	RF	170	0.690788	0.507235	0.654155	0.692735
LASSO	RF	175	0.690495	0.506097	0.653283	0.692259
LASSO	RF	180	0.688628	0.501707	0.649702	0.690073
LASSO	RF	185	0.68786	0.499983	0.648441	0.689201
LASSO	RF	190	0.688021	0.499679	0.648053	0.689165
LASSO	RF	195	0.690218	0.499011	0.647712	0.690977
LASSO	RF	200	0.688853	0.495511	0.645287	0.689441
LightGBM	DT	5	0.684223	0.544584	0.6624	0.691195
LightGBM	DT	10	0.752685	0.632694	0.731747	0.757956
LightGBM	DT	15	0.780277	0.667655	0.755628	0.785117
LightGBM	DT	20	0.794469	0.686685	0.769178	0.799073
LightGBM	DT	25	0.80677	0.703556	0.780016	0.810852
LightGBM	DT	30	0.810235	0.708079	0.783732	0.814033
LightGBM	DT	35	0.811429	0.70965	0.785119	0.815141
LightGBM	DT	40	0.812896	0.711544	0.786131	0.81647
LightGBM	DT	45	0.810991	0.708348	0.783454	0.814589
LightGBM	DT	50	0.813594	0.712007	0.786233	0.817115
LightGBM	DT	55	0.814892	0.713854	0.78773	0.818259
LightGBM	DT	60	0.814885	0.714017	0.787598	0.818316
LightGBM	DT	65	0.814538	0.713512	0.787145	0.817982
LightGBM	DT	70	0.813864	0.71216	0.786082	0.817272
LightGBM	DT	75	0.814119	0.712417	0.786298	0.817507
LightGBM	DT	80	0.812529	0.709983	0.784508	0.816013
LightGBM	DT	85	0.812276	0.70928	0.783839	0.815686
LightGBM	DT	90	0.811402	0.708222	0.782979	0.814871
LightGBM	DT	95	0.811107	0.707643	0.782659	0.814502
LightGBM	DT	100	0.811011	0.707336	0.782284	0.814484
LightGBM	DT	105	0.810919	0.70741	0.782422	0.814385
LightGBM	DT	110	0.811387	0.707974	0.782964	0.814793
LightGBM	DT	115	0.810171	0.706192	0.781835	0.813597
LightGBM	DT	120	0.809913	0.705853	0.781179	0.81337
LightGBM	DT	125	0.810515	0.706512	0.781656	0.813951
LightGBM	DT	130	0.809762	0.705678	0.781032	0.813265
LightGBM	DT	135	0.810186	0.706319	0.781491	0.813622
LightGBM	DT	140	0.807278	0.701825	0.778057	0.810854
LightGBM	DT	145	0.807917	0.702787	0.778655	0.811448
LightGBM	DT	150	0.808348	0.703441	0.779249	0.811868
LightGBM	DT	155	0.808714	0.703962	0.77966	0.812214
LightGBM	DT	160	0.80868	0.703848	0.779851	0.812187
LightGBM	DT	165	0.807932	0.702677	0.778766	0.811437
LightGBM	DT	170	0.80756	0.701846	0.778295	0.811019
LightGBM	DT	175	0.809071	0.704094	0.780187	0.812465
LightGBM	DT	180	0.806579	0.700354	0.777349	0.810086
LightGBM	DT	185	0.8076	0.701736	0.777777	0.811036
LightGBM	DT	190	0.803686	0.695896	0.773768	0.80727
LightGBM	DT	195	0.807062	0.701038	0.777508	0.810531
LightGBM	DT	200	0.807327	0.701295	0.77763	0.810775
LightGBM	KNN	5	0.754709	0.656449	0.746201	0.758193
LightGBM	KNN	10	0.841655	0.781753	0.839906	0.843004
LightGBM	KNN	15	0.856819	0.801092	0.853742	0.858502
LightGBM	KNN	20	0.853827	0.798323	0.851037	0.855872
LightGBM	KNN	25	0.859316	0.80512	0.855672	0.861462
LightGBM	KNN	30	0.862529	0.809217	0.85872	0.864648
LightGBM	KNN	35	0.863079	0.810133	0.859295	0.865119
LightGBM	KNN	40	0.860196	0.806612	0.856514	0.862287
LightGBM	KNN	45	0.859988	0.806314	0.856116	0.862102
LightGBM	KNN	50	0.859809	0.806544	0.856065	0.862037
LightGBM	KNN	55	0.846141	0.790711	0.843485	0.848294
LightGBM	KNN	60	0.841481	0.785603	0.839035	0.843814
LightGBM	KNN	65	0.839767	0.784023	0.837521	0.842079
LightGBM	KNN	70	0.838578	0.782399	0.8363	0.84096
LightGBM	KNN	75	0.836512	0.780177	0.834683	0.838904
LightGBM	KNN	80	0.835395	0.779315	0.833819	0.83792
LightGBM	KNN	85	0.834003	0.777813	0.832352	0.836617
LightGBM	KNN	90	0.831766	0.775731	0.830618	0.834373
LightGBM	KNN	95	0.829415	0.773102	0.828453	0.832024
LightGBM	KNN	100	0.828853	0.77238	0.827851	0.831501
LightGBM	KNN	105	0.828112	0.771674	0.827185	0.830779
LightGBM	KNN	110	0.824726	0.768097	0.824209	0.827428
LightGBM	KNN	115	0.818043	0.760977	0.818292	0.820661
LightGBM	KNN	120	0.813968	0.756653	0.814696	0.816491
LightGBM	KNN	125	0.811174	0.753683	0.812032	0.81375
LightGBM	KNN	130	0.809232	0.751416	0.810345	0.811771
LightGBM	KNN	135	0.805071	0.747571	0.806889	0.80755
LightGBM	KNN	140	0.803428	0.745903	0.805361	0.805855
LightGBM	KNN	145	0.80166	0.744125	0.803842	0.804157
LightGBM	KNN	150	0.801338	0.743837	0.80345	0.80385
LightGBM	KNN	155	0.799653	0.742054	0.802095	0.802101
LightGBM	KNN	160	0.797867	0.740445	0.800605	0.800251
LightGBM	KNN	165	0.795598	0.738047	0.798444	0.798059
LightGBM	KNN	170	0.794915	0.737608	0.798005	0.797321
LightGBM	KNN	175	0.791982	0.734561	0.795464	0.794382
LightGBM	KNN	180	0.788137	0.730821	0.79225	0.790434
LightGBM	KNN	185	0.788526	0.731484	0.792708	0.790766
LightGBM	KNN	190	0.786131	0.728895	0.790471	0.788457
LightGBM	KNN	195	0.785774	0.728593	0.790216	0.788079
LightGBM	KNN	200	0.783617	0.726494	0.788369	0.785886
LightGBM	RF	5	0.652514	0.536857	0.649365	0.655306
LightGBM	RF	10	0.685841	0.584087	0.68998	0.686076
LightGBM	RF	15	0.689423	0.583145	0.693513	0.690024
LightGBM	RF	20	0.715933	0.610966	0.71736	0.718681
LightGBM	RF	25	0.718452	0.615909	0.720139	0.720946
LightGBM	RF	30	0.725427	0.623671	0.726791	0.72801
LightGBM	RF	35	0.730124	0.628662	0.731537	0.732887
LightGBM	RF	40	0.731813	0.631347	0.733176	0.734371
LightGBM	RF	45	0.733072	0.632813	0.734745	0.73577
LightGBM	RF	50	0.734159	0.633487	0.735464	0.736984
LightGBM	RF	55	0.740369	0.639964	0.741098	0.743088
LightGBM	RF	60	0.744486	0.643837	0.745219	0.747388
LightGBM	RF	65	0.745298	0.644605	0.745512	0.748159
LightGBM	RF	70	0.742747	0.639233	0.742502	0.745877
LightGBM	RF	75	0.74004	0.635844	0.740955	0.743182
LightGBM	RF	80	0.737785	0.630981	0.738027	0.74102
LightGBM	RF	85	0.739022	0.633247	0.739223	0.742256
LightGBM	RF	90	0.738712	0.632268	0.739116	0.741904
LightGBM	RF	95	0.738675	0.631729	0.738778	0.741842
LightGBM	RF	100	0.737488	0.630843	0.738022	0.740657
LightGBM	RF	105	0.737932	0.63005	0.737884	0.741188
LightGBM	RF	110	0.736101	0.626778	0.73591	0.739509
LightGBM	RF	115	0.737419	0.627553	0.736722	0.740821
LightGBM	RF	120	0.734409	0.623567	0.733597	0.737715
LightGBM	RF	125	0.737089	0.626288	0.735837	0.740568
LightGBM	RF	130	0.735355	0.623482	0.734233	0.738919
LightGBM	RF	135	0.73327	0.620005	0.732143	0.736788
LightGBM	RF	140	0.734531	0.61992	0.732529	0.738173
LightGBM	RF	145	0.732517	0.618543	0.731079	0.73619
LightGBM	RF	150	0.731699	0.616819	0.730085	0.735357
LightGBM	RF	155	0.730109	0.61363	0.728091	0.73383
LightGBM	RF	160	0.732068	0.614927	0.729469	0.735768
LightGBM	RF	165	0.729601	0.610508	0.726637	0.733449
LightGBM	RF	170	0.730042	0.611527	0.727214	0.733867
LightGBM	RF	175	0.729061	0.608665	0.725801	0.732982
LightGBM	RF	180	0.728885	0.607099	0.724951	0.73274
LightGBM	RF	185	0.729289	0.607432	0.725579	0.733245
LightGBM	RF	190	0.728343	0.605272	0.724144	0.732302
LightGBM	RF	195	0.72841	0.604408	0.723647	0.732434
LightGBM	RF	200	0.728558	0.604782	0.724279	0.732549
MCFS	DT	5	0.620352	0.46771	0.608186	0.628545
MCFS	DT	10	0.63752	0.485653	0.622436	0.646087
MCFS	DT	15	0.669718	0.520445	0.64909	0.678248
MCFS	DT	20	0.69978	0.559747	0.676444	0.707497
MCFS	DT	25	0.699849	0.558298	0.675117	0.707695
MCFS	DT	30	0.701073	0.558786	0.675317	0.70889
MCFS	DT	35	0.70463	0.562967	0.678563	0.712277
MCFS	DT	40	0.72111	0.585425	0.695807	0.728093
MCFS	DT	45	0.737394	0.60605	0.710277	0.743999
MCFS	DT	50	0.736874	0.604982	0.709499	0.743466
MCFS	DT	55	0.739559	0.60878	0.711671	0.746095
MCFS	DT	60	0.739621	0.608441	0.711687	0.746088
MCFS	DT	65	0.741722	0.610858	0.713488	0.748077
MCFS	DT	70	0.743213	0.612621	0.713598	0.749579
MCFS	DT	75	0.744048	0.613376	0.714193	0.750275
MCFS	DT	80	0.746827	0.617119	0.717005	0.752961
MCFS	DT	85	0.747503	0.617879	0.717658	0.753533
MCFS	DT	90	0.747332	0.617671	0.717144	0.753403
MCFS	DT	95	0.747062	0.616589	0.716515	0.75303
MCFS	DT	100	0.745727	0.614748	0.715453	0.751785
MCFS	DT	105	0.754736	0.626925	0.725039	0.760227
MCFS	DT	110	0.755814	0.628379	0.726072	0.761224
MCFS	DT	115	0.75545	0.627865	0.72554	0.760946
MCFS	DT	120	0.756817	0.629615	0.726825	0.762235
MCFS	DT	125	0.757674	0.630603	0.727655	0.762963
MCFS	DT	130	0.788519	0.674219	0.759022	0.792715
MCFS	DT	135	0.787632	0.672401	0.757411	0.791815
MCFS	DT	140	0.787751	0.672433	0.757416	0.79187
MCFS	DT	145	0.788053	0.672973	0.757393	0.792262
MCFS	DT	150	0.788895	0.674481	0.759124	0.793023
MCFS	DT	155	0.789158	0.674623	0.759336	0.793253
MCFS	DT	160	0.790461	0.676504	0.760505	0.794514
MCFS	DT	165	0.788888	0.674284	0.759286	0.792912
MCFS	DT	170	0.789341	0.674876	0.759449	0.79343
MCFS	DT	175	0.79053	0.676645	0.760762	0.794592
MCFS	DT	180	0.788229	0.673084	0.758145	0.792305
MCFS	DT	185	0.789433	0.67502	0.759603	0.793532
MCFS	DT	190	0.789557	0.675103	0.760023	0.793579
MCFS	DT	195	0.789705	0.675089	0.759659	0.793676
MCFS	DT	200	0.792187	0.678772	0.76205	0.79615
MCFS	KNN	5	0.7457	0.66585	0.749911	0.746249
MCFS	KNN	10	0.769544	0.701088	0.775027	0.769001
MCFS	KNN	15	0.786175	0.720404	0.790057	0.786326
MCFS	KNN	20	0.798932	0.735488	0.800373	0.799545
MCFS	KNN	25	0.795806	0.73293	0.797496	0.796404
MCFS	KNN	30	0.786213	0.72325	0.788773	0.786642
MCFS	KNN	35	0.786683	0.724318	0.78931	0.787297
MCFS	KNN	40	0.79137	0.729683	0.793674	0.792552
MCFS	KNN	45	0.788974	0.727612	0.791906	0.790302
MCFS	KNN	50	0.785665	0.724517	0.788883	0.786916
MCFS	KNN	55	0.783998	0.723072	0.787595	0.785227
MCFS	KNN	60	0.782938	0.722286	0.786468	0.784209
MCFS	KNN	65	0.782804	0.721982	0.786352	0.783823
MCFS	KNN	70	0.783555	0.72304	0.787285	0.784679
MCFS	KNN	75	0.783453	0.723084	0.787378	0.784624
MCFS	KNN	80	0.784256	0.724039	0.787856	0.785527
MCFS	KNN	85	0.776857	0.716468	0.781302	0.777836
MCFS	KNN	90	0.773327	0.71316	0.778178	0.774047
MCFS	KNN	95	0.772779	0.712623	0.777836	0.773477
MCFS	KNN	100	0.768167	0.70838	0.773767	0.768771
MCFS	KNN	105	0.775985	0.716326	0.781221	0.777082
MCFS	KNN	110	0.772217	0.712685	0.777911	0.773151
MCFS	KNN	115	0.769557	0.710081	0.775739	0.770304
MCFS	KNN	120	0.767624	0.708417	0.774172	0.768296
MCFS	KNN	125	0.767746	0.708749	0.774317	0.768414
MCFS	KNN	130	0.76944	0.710511	0.775736	0.770258
MCFS	KNN	135	0.767838	0.708707	0.774273	0.768628
MCFS	KNN	140	0.766136	0.707095	0.772749	0.766863
MCFS	KNN	145	0.762336	0.703547	0.769672	0.762887
MCFS	KNN	150	0.76379	0.705161	0.770944	0.764329
MCFS	KNN	155	0.761179	0.70257	0.768627	0.761565
MCFS	KNN	160	0.762467	0.703966	0.769751	0.762889
MCFS	KNN	165	0.761243	0.70295	0.768678	0.76156
MCFS	KNN	170	0.761018	0.702768	0.768595	0.761369
MCFS	KNN	175	0.759158	0.701153	0.767093	0.759498
MCFS	KNN	180	0.760342	0.702265	0.767894	0.760616
MCFS	KNN	185	0.759103	0.701076	0.766793	0.759372
MCFS	KNN	190	0.759633	0.701519	0.767383	0.759887
MCFS	KNN	195	0.756525	0.698648	0.764607	0.7567
MCFS	KNN	200	0.758251	0.700629	0.766215	0.758585
MCFS	RF	5	0.639074	0.519724	0.645088	0.642322
MCFS	RF	10	0.668033	0.544984	0.670028	0.673012
MCFS	RF	15	0.665085	0.535273	0.667046	0.670185
MCFS	RF	20	0.686762	0.56192	0.685175	0.691768
MCFS	RF	25	0.687555	0.559125	0.685418	0.692696
MCFS	RF	30	0.694706	0.567218	0.691997	0.699782
MCFS	RF	35	0.69834	0.567244	0.693965	0.703396
MCFS	RF	40	0.697307	0.568959	0.696322	0.701503
MCFS	RF	45	0.703597	0.576467	0.702339	0.708246
MCFS	RF	50	0.703079	0.574958	0.701441	0.707763
MCFS	RF	55	0.705546	0.576581	0.702854	0.710277
MCFS	RF	60	0.706847	0.577393	0.703602	0.711563
MCFS	RF	65	0.705967	0.57468	0.702183	0.710749
MCFS	RF	70	0.708813	0.578232	0.70486	0.713455
MCFS	RF	75	0.702797	0.567169	0.697686	0.70757
MCFS	RF	80	0.707174	0.573235	0.702002	0.711872
MCFS	RF	85	0.7062	0.57146	0.701026	0.710986
MCFS	RF	90	0.705539	0.568259	0.698977	0.710256
MCFS	RF	95	0.705063	0.566004	0.698001	0.709896
MCFS	RF	100	0.70271	0.562799	0.695592	0.707453
MCFS	RF	105	0.707706	0.573145	0.702303	0.712424
MCFS	RF	110	0.708127	0.571125	0.701506	0.712921
MCFS	RF	115	0.708216	0.569904	0.701154	0.713072
MCFS	RF	120	0.704922	0.565388	0.697749	0.709543
MCFS	RF	125	0.702928	0.56328	0.696068	0.707586
MCFS	RF	130	0.708566	0.576057	0.703093	0.713267
MCFS	RF	135	0.707493	0.573328	0.701657	0.712243
MCFS	RF	140	0.706532	0.57017	0.700038	0.711437
MCFS	RF	145	0.7081	0.571925	0.70156	0.713187
MCFS	RF	150	0.714751	0.579499	0.706965	0.719221
MCFS	RF	155	0.714315	0.577622	0.706095	0.718843
MCFS	RF	160	0.715308	0.578169	0.706485	0.719827
MCFS	RF	165	0.714479	0.575714	0.705175	0.71894
MCFS	RF	170	0.712366	0.57282	0.702966	0.716839
MCFS	RF	175	0.714803	0.575693	0.705269	0.719288
MCFS	RF	180	0.713025	0.571928	0.702798	0.71754
MCFS	RF	185	0.714694	0.574339	0.704519	0.719146
MCFS	RF	190	0.715041	0.573792	0.704332	0.719433
MCFS	RF	195	0.712333	0.569133	0.701346	0.716859
MCFS	RF	200	0.7151	0.574403	0.704347	0.719516
mRMR	DT	5	0.638925	0.489936	0.623227	0.647
mRMR	DT	10	0.68869	0.552238	0.673723	0.695595
mRMR	DT	15	0.701392	0.565666	0.682794	0.708433
mRMR	DT	20	0.70456	0.567898	0.684515	0.711854
mRMR	DT	25	0.716904	0.58228	0.693877	0.723896
mRMR	DT	30	0.721122	0.586993	0.696886	0.728111
mRMR	DT	35	0.717818	0.58107	0.692213	0.7249
mRMR	DT	40	0.724107	0.588603	0.697657	0.730953
mRMR	DT	45	0.723688	0.587023	0.696315	0.73049
mRMR	DT	50	0.740751	0.609315	0.712166	0.747164
mRMR	DT	55	0.7381	0.60487	0.708807	0.744552
mRMR	DT	60	0.73862	0.605395	0.708821	0.745083
mRMR	DT	65	0.740634	0.607957	0.710778	0.746913
mRMR	DT	70	0.740812	0.608137	0.71095	0.747016
mRMR	DT	75	0.742383	0.609652	0.712486	0.748329
mRMR	DT	80	0.740082	0.606524	0.709888	0.746167
mRMR	DT	85	0.73971	0.60544	0.708935	0.745802
mRMR	DT	90	0.741179	0.606901	0.71	0.747095
mRMR	DT	95	0.739901	0.60568	0.708937	0.745957
mRMR	DT	100	0.7378	0.602339	0.706553	0.743923
mRMR	DT	105	0.738145	0.602816	0.707197	0.744287
mRMR	DT	110	0.741543	0.607208	0.710017	0.747496
mRMR	DT	115	0.7405	0.605697	0.708694	0.746443
mRMR	DT	120	0.739596	0.604088	0.707848	0.745487
mRMR	DT	125	0.74194	0.607479	0.709921	0.747821
mRMR	DT	130	0.739921	0.604541	0.707708	0.745869
mRMR	DT	135	0.739864	0.604204	0.707799	0.745728
mRMR	DT	140	0.739522	0.603735	0.707581	0.745372
mRMR	DT	145	0.7441	0.610168	0.711986	0.749798
mRMR	DT	150	0.741957	0.606998	0.709794	0.747712
mRMR	DT	155	0.778655	0.658741	0.746475	0.783068
mRMR	DT	160	0.777751	0.657488	0.745756	0.782211
mRMR	DT	165	0.780074	0.660647	0.747952	0.784368
mRMR	DT	170	0.778623	0.658165	0.74594	0.78296
mRMR	DT	175	0.778791	0.658465	0.746135	0.783111
mRMR	DT	180	0.777887	0.657148	0.745239	0.782241
mRMR	DT	185	0.778717	0.658073	0.74584	0.782978
mRMR	DT	190	0.777766	0.656795	0.744997	0.782107
mRMR	DT	195	0.779973	0.659782	0.746957	0.784166
mRMR	DT	200	0.780307	0.66071	0.747994	0.784603
mRMR	KNN	5	0.760538	0.682173	0.76244	0.761496
mRMR	KNN	10	0.806418	0.742295	0.808071	0.80729
mRMR	KNN	15	0.812086	0.749734	0.813167	0.813139
mRMR	KNN	20	0.81052	0.748832	0.811534	0.811764
mRMR	KNN	25	0.804191	0.742351	0.805262	0.805375
mRMR	KNN	30	0.806019	0.744886	0.806831	0.807345
mRMR	KNN	35	0.800327	0.73897	0.801565	0.801609
mRMR	KNN	40	0.798323	0.737145	0.799809	0.799506
mRMR	KNN	45	0.795841	0.734951	0.797634	0.797167
mRMR	KNN	50	0.792472	0.732071	0.795073	0.793953
mRMR	KNN	55	0.787045	0.726563	0.79039	0.788416
mRMR	KNN	60	0.778965	0.718567	0.783194	0.780233
mRMR	KNN	65	0.775947	0.716092	0.780626	0.777044
mRMR	KNN	70	0.77221	0.71258	0.777418	0.773155
mRMR	KNN	75	0.769294	0.709925	0.775162	0.770103
mRMR	KNN	80	0.769274	0.709883	0.775096	0.770116
mRMR	KNN	85	0.765769	0.706708	0.772052	0.766411
mRMR	KNN	90	0.762581	0.703276	0.76924	0.763161
mRMR	KNN	95	0.757515	0.698678	0.764749	0.757767
mRMR	KNN	100	0.754179	0.695812	0.761973	0.754234
mRMR	KNN	105	0.752326	0.694181	0.760448	0.752308
mRMR	KNN	110	0.755583	0.69744	0.763245	0.755814
mRMR	KNN	115	0.751677	0.693933	0.760136	0.751822
mRMR	KNN	120	0.747154	0.689684	0.756092	0.746851
mRMR	KNN	125	0.747414	0.689794	0.756214	0.746997
mRMR	KNN	130	0.745457	0.688021	0.754636	0.744885
mRMR	KNN	135	0.741803	0.68467	0.751502	0.740761
mRMR	KNN	140	0.740456	0.683402	0.750373	0.739395
mRMR	KNN	145	0.745933	0.688531	0.755255	0.74534
mRMR	KNN	150	0.74325	0.686116	0.752985	0.742608
mRMR	KNN	155	0.744275	0.686956	0.75378	0.743718
mRMR	KNN	160	0.74082	0.68399	0.750756	0.740036
mRMR	KNN	165	0.743589	0.686665	0.753093	0.742775
mRMR	KNN	170	0.743817	0.686968	0.753369	0.743009
mRMR	KNN	175	0.741367	0.68485	0.751429	0.740488
mRMR	KNN	180	0.739936	0.683367	0.750062	0.73894
mRMR	KNN	185	0.737986	0.681661	0.748381	0.736755
mRMR	KNN	190	0.737585	0.681294	0.748153	0.736406
mRMR	KNN	195	0.744127	0.687512	0.75358	0.743294
mRMR	KNN	200	0.740518	0.68417	0.750496	0.739331
mRMR	RF	5	0.640597	0.521234	0.643798	0.643411
mRMR	RF	10	0.663124	0.549838	0.673015	0.664748
mRMR	RF	15	0.674937	0.5587	0.682738	0.6777
mRMR	RF	20	0.682081	0.565498	0.689607	0.685279
mRMR	RF	25	0.694144	0.57467	0.697465	0.697989
mRMR	RF	30	0.697676	0.575381	0.699518	0.701837
mRMR	RF	35	0.691367	0.562675	0.692155	0.695803
mRMR	RF	40	0.694885	0.563864	0.69369	0.699452
mRMR	RF	45	0.690381	0.553606	0.687622	0.695111
mRMR	RF	50	0.698749	0.564926	0.696033	0.703883
mRMR	RF	55	0.69809	0.561391	0.694021	0.703302
mRMR	RF	60	0.698974	0.560225	0.694204	0.704283
mRMR	RF	65	0.702165	0.564611	0.697355	0.707219
mRMR	RF	70	0.701724	0.560256	0.69482	0.706683
mRMR	RF	75	0.70167	0.559018	0.694348	0.706548
mRMR	RF	80	0.701627	0.55655	0.692774	0.706509
mRMR	RF	85	0.700416	0.554134	0.691389	0.705289
mRMR	RF	90	0.698588	0.550153	0.688811	0.70354
mRMR	RF	95	0.700694	0.550958	0.689602	0.705524
mRMR	RF	100	0.698534	0.547145	0.687031	0.703435
mRMR	RF	105	0.69789	0.544402	0.685513	0.702763
mRMR	RF	110	0.700555	0.548138	0.68807	0.705508
mRMR	RF	115	0.700206	0.546711	0.687405	0.705141
mRMR	RF	120	0.70051	0.546078	0.686817	0.705429
mRMR	RF	125	0.701137	0.547006	0.687529	0.706014
mRMR	RF	130	0.700394	0.544378	0.686098	0.705202
mRMR	RF	135	0.699183	0.540971	0.683682	0.703986
mRMR	RF	140	0.698152	0.538711	0.681968	0.702918
mRMR	RF	145	0.702891	0.546691	0.687487	0.707614
mRMR	RF	150	0.700738	0.542907	0.685614	0.705538
mRMR	RF	155	0.709031	0.55948	0.695692	0.713755
mRMR	RF	160	0.707867	0.556703	0.694132	0.712567
mRMR	RF	165	0.711536	0.560376	0.696977	0.716016
mRMR	RF	170	0.711749	0.562343	0.69755	0.716216
mRMR	RF	175	0.70923	0.557518	0.694685	0.713773
mRMR	RF	180	0.708531	0.555097	0.692871	0.712957
mRMR	RF	185	0.707714	0.552732	0.691521	0.712179
mRMR	RF	190	0.708296	0.55385	0.692212	0.712804
mRMR	RF	195	0.709574	0.554601	0.692945	0.713974
mRMR	RF	200	0.711028	0.557303	0.694632	0.715453
